# Supplementary material for: LRIG1 is a pleiotropic androgen receptor-regulated feedback tumor suppressor in prostate cancer
Source: Nat Commun. 2019 Dec 2;10:5494. doi: 10.1038/s41467-019-13532-4 (PMC6889295; doi:10.1038/s41467-019-13532-4)
Supplement: Supplementary file 3 — Source Data [file 41467_2019_13532_MOESM3_ESM.zip]

Archive with 24 entries (22 files):
- Supplementary Figures/Source Data Figure S10.xlsx
- Supplementary Figures/Source Data Figure S12d-e (FINAL).xlsx
- Supplementary Figures/Source Data Figure S13(e-g)070419FINAL.xlsx
- Supplementary Figures/Source Data Figure S14(FINAL).xlsx
- Supplementary Figures/Source Data Figure S6(a-c)070419FINAL.xlsx
- Supplementary Figures/Source Data Figure S7(a-i)070419FINAL.xlsx
- Supplementary Figures/Source Data Figure S8.xlsx
- Supplementary Figures/Source Data Figure S9(a-i)070419FINAL.xlsx
- Main Figures/Source Data Figure 1(f-g.)xlsx.xlsx
- Main Figures/Source Data Figure 10.xlsx
- Main Figures/Source Data Figure 2(a,b,d,e).xlsx
- Main Figures/Source Data Figure 3(a,b,c,e,f).xlsx
- Main Figures/Source Data Figure 4(c,d,f,h)FINAL.xlsx
- Main Figures/Source Data Figure 5(c,d,g,h)FINAL.xlsx
- Main Figures/Source Data Figure 6(a-e)FINAL.xlsx
- Main Figures/Source Data Figure 7 (FINAL).xlsx
- Main Figures/Source Data Figure 9 (FINAL).xlsx
- Source Codes/__MACOSX/
- Source Codes/__MACOSX/._Eva source codes (060119)
- Source Codes/__MACOSX/Eva source codes (060119)/
- Source Codes/__MACOSX/Eva source codes (060119)/._.DS_Store
- Source Codes/__MACOSX/Eva source codes (060119)/._Custom Code 1 (DotBoxPlot.R).R
- Source Codes/__MACOSX/Eva source codes (060119)/._Custom Code 2 (mainSuvFunction.R).R
- Source Codes/__MACOSX/Eva source codes (060119)/._Custom Code 3 (suvFunction.R).R
