# Supplementary material for: LRIG1 is a pleiotropic androgen receptor-regulated feedback tumor suppressor in prostate cancer
Source: Nat Commun. 2019 Dec 2;10:5494. doi: 10.1038/s41467-019-13532-4 (PMC6889295; doi:10.1038/s41467-019-13532-4)
Supplement: Supplementary file 3 — Source Data [file 41467_2019_13532_MOESM3_ESM.zip › Supplementary Figures/Source Data Figure S10.xlsx]

## Sheet: Figure S10
Figure S10a
(Note that the second lane (LRIG10Tg1952 prostate) was transferred to the last lane in Supplementary Figure 10a).
	LRIG1 Sigma
	LRIG1 Cell Signaling
	GAPDH
	b-Actin
