# Supplementary material for: LRIG1 is a pleiotropic androgen receptor-regulated feedback tumor suppressor in prostate cancer
Source: Nat Commun. 2019 Dec 2;10:5494. doi: 10.1038/s41467-019-13532-4 (PMC6889295; doi:10.1038/s41467-019-13532-4)
Supplement: Supplementary file 3 — Source Data [file 41467_2019_13532_MOESM3_ESM.zip › Supplementary Figures/Source Data Figure S12d-e (FINAL).xlsx]

## Sheet: Figure S12d
Figure S12d
	Weight (g)	TRAMP		TRAMP;LRIG1
	3mon	21/N	0.1657	21/3	0.045
		21/1	0.3112	22/N	0.1453
		21/10	0.1367	20/3	0.1309
		20/N	0.1689	3/N	0.08
		20/1	0.3319	3/1	0.079
		20/10	0.2149	3/3	0.09
				3/10	0.071
				4/N	0.067
				4/1	0.067
		AVE	0.22155		0.0861333
		STD	0.0816691		0.0321351
				P=	0.00817629

## Sheet: Figure S12e
Figure S12e
TRAMP	DAPI	Ki67			LRIG1;TRAMP	DAPI	Ki67
LP	417	150	35.9712		LP	307	50	16.2866
DP	396	124	31.3131		DP	429	108	25.1748
VP	356	112	31.4607		VP	797	97	12.1706
		AVE	32.915				AVE	17.8774
		STD	2.64779				STD	6.64643
		TRAMP	LRIG1;TRAMP
	AVE	32.915	17.8774
	STD	2.64779	6.64643
	P=	0.0445928
