# Supplementary material for: LRIG1 is a pleiotropic androgen receptor-regulated feedback tumor suppressor in prostate cancer
Source: Nat Commun. 2019 Dec 2;10:5494. doi: 10.1038/s41467-019-13532-4 (PMC6889295; doi:10.1038/s41467-019-13532-4)
Supplement: Supplementary file 3 — Source Data [file 41467_2019_13532_MOESM3_ESM.zip › Supplementary Figures/Source Data Figure S13(e-g)070419FINAL.xlsx]

## Sheet: Figure S13e
Figure S13e
		LAPC4 AI ULA 10k/well 5/5/15-5/22/15
		NS		shLRIG1
		9		20
		12		17
		10		17
		P=	0.00475515

## Sheet: Figure S13f
Figure S13f
	LAPC9 AI ULA 051215
	NS		shLRIG1
	19		24
	17		22
	19		27
		P	0.0370313

## Sheet: Figure S13g
Figure S13g
	Short exposure								Long exposure
Anti-LRIG1
Anti-GAPDH
