# Supplementary material for: LRIG1 is a pleiotropic androgen receptor-regulated feedback tumor suppressor in prostate cancer
Source: Nat Commun. 2019 Dec 2;10:5494. doi: 10.1038/s41467-019-13532-4 (PMC6889295; doi:10.1038/s41467-019-13532-4)
Supplement: Supplementary file 3 — Source Data [file 41467_2019_13532_MOESM3_ESM.zip › Supplementary Figures/Source Data Figure S14(FINAL).xlsx]

## Sheet: Figure S14d&e
Figure S14d-e
(Note that the first lane (bulk) was not used in the Supplementary Figure 14d-e).
		Anti-LRIG1						Anti-AR		Anti-PSA
		Anti-FKBP5						Anti-GAPDH

## Sheet: Figure S14h
Figure S14h
	LNCaP bulk H3K27ac
		ABS1	ABS2	ABS3	ABS4	Neg
	IgG	1	1	1	1	1
	Exp. 1	649.38	691.311	1833.23	954.524	33.6374
	Exp. 2	224.664	994.551	1357.59	457.586	24.5077
	H3K27ac	437.022	842.931	1595.41	706.055	29.0725
	SDV	300.319	214.422	336.327	351.388	6.45565

## Sheet: Figure S14i
Figure S14i
		WT	MUT
		0.984103	1.05768
		1.10868	1.59088
		0.907217	0.975667
	AVE	1	1.20808

## Sheet: Figure S14j
Figure S14j
	LRIG1 in LAPC9 tumors
		AD	AI
	Pair 1	12.8106	1.07988
	Pair 2	53.8209	1

## Sheet: Figure S14k
Figure S14k
	LNCaP AI Xenograft
		ABS1	ABS2	ABS3	ABS4	Neg
	IgG	1	1	1	1	1
	H3K27ac -1	45.2921	2684.68	1531.39	6580.08	0.0950122
	H3K27ac -2	51.7622	4758.14	5066.72	16754.6	1.17913
