# Supplementary material for: LRIG1 is a pleiotropic androgen receptor-regulated feedback tumor suppressor in prostate cancer
Source: Nat Commun. 2019 Dec 2;10:5494. doi: 10.1038/s41467-019-13532-4 (PMC6889295; doi:10.1038/s41467-019-13532-4)
Supplement: Supplementary file 3 — Source Data [file 41467_2019_13532_MOESM3_ESM.zip › Supplementary Figures/Source Data Figure S6(a-c)070419FINAL.xlsx]

## Sheet: Figure S6a
Figure S6a
	CELL	Name	Ct	aveCt	stdevCt	dCt	ddCt	RQ
	NHP9	C1	28.4142	28.3	0.161502	10.4002	0	1
	NHP9	D1	28.1858
	PC3	C2	29.3122	29.3721	0.0846492	11.6699	1.2697	0.414746
	PC3	D2	29.4319
	Du145	C3	29.1048	29.2471	0.201331	12.4202	2.02	0.246559
	Du145	D3	29.3895
	PPC-1	C4	28.7324	28.767	0.0489438	12.3959	1.99567	0.250751
	PPC-1	D4	28.8016
	22RV1	C5	30.1369	30.0761	0.0860485	13.0569	2.65665	0.158588
	22RV1	D5	30.0152
	LNCaP	C6	25.0603	25.1842	0.175341	8.18906	-2.21115	4.63044
	LNCaP	D6	25.3082
	VCaP	C7	26.2195	26.29	0.099642	8.71976	-1.68045	3.20528
	VCaP	D7	26.3604
	LAPC4	C8	26.8941	27.013	0.168154	8.23501	-2.1652	4.48529
	LAPC4	D8	27.1319
	LAPC9	C9	28.2766	28.3765	0.141413	12.0782	1.678	0.312516
	LAPC9	D9	28.4765
	PPC1+CTL	C10	29.2498	29.387	0.193958	13.9553	0	1
	PPC1+CTL	D10	29.5241
	NHP9	E1	17.9227	17.8998	0.0323791
	NHP9	F1	17.8769
	PC3	E2	17.7577	17.7021	0.0785362
	PC3	F2	17.6466
	Du145	E3	16.9095	16.8269	0.116819
	Du145	F3	16.7443
	PPC-1	E4	16.4124	16.3711	0.0583851
	PPC-1	F4	16.3298
	22RV1	E5	17.0112	17.0192	0.0112776
	22RV1	F5	17.0272
	LNCaP	E6	16.9673	16.9952	0.0394954
	LNCaP	F6	17.0231
	VCaP	E7	17.5569	17.5702	0.0188571
	VCaP	F7	17.5835
	LAPC4	E8	18.872	18.778	0.132923
	LAPC4	F8	18.684
	LAPC9	E9	16.3186	16.2983	0.0286046
	LAPC9	F9	16.2781
	PPC1+CTL	E10	15.3898	15.4316	0.0591389
	PPC1+CTL	F10	15.4734

## Sheet: Figure S6b
Figure S6b
		Anti-LRIG1					Anti-AR					Anti-PSA					Anti-FKBP5
		Anti-EGFR					Anti-ERBB2					Anti-ERBB3					Anti-GAPDH

## Sheet: Figure S6c
Figure S6c
Anti-LRIG1
Anti-GAPDH
