# Supplementary material for: LRIG1 is a pleiotropic androgen receptor-regulated feedback tumor suppressor in prostate cancer
Source: Nat Commun. 2019 Dec 2;10:5494. doi: 10.1038/s41467-019-13532-4 (PMC6889295; doi:10.1038/s41467-019-13532-4)
Supplement: Supplementary file 3 — Source Data [file 41467_2019_13532_MOESM3_ESM.zip › Supplementary Figures/Source Data Figure S7(a-i)070419FINAL.xlsx]

## Sheet: Figure S7a
Figure S7a
	Short exposure							Long exposure
LRIG1							LRIG1
GAPDH							GAPDH

## Sheet: Figure S7b
Figure S7b
Anti-LRIG1
Anti-GAPDH

## Sheet: Figure S7c
Figure S7c
		110914-111914 Du145 OE LRIG1 Clonal
		pLVX-Vector	pLVX-LRIG1
		363	253
		437	290
		472	344
	AVE	424	295.667
	AVD	40.6667	32.2222
			P=	0.0385947

## Sheet: Figure S7d
Figure S7d
	DU145 OE LRIG1 Matrigel 110914-112114 1K
			1K		AVE	AVD
		CTL	484	534	509	25
		LRIG1	352	289	320.5	31.5
			P=	0.0469048

## Sheet: Figure S7e
Figure S7e
DU145 pLVX
		CTL						LRIG1
	Brud	DAPI					Brud	DAPI
1	12	13	0.923077	92.3077		1	3	11	0.272727	27.2727
2	9	10	0.9	90		2	3	16	0.1875	18.75
3	11	14	0.785714	78.5714		3	5	16	0.3125	31.25
4	13	18	0.722222	72.2222		4	4	14	0.285714	28.5714
5	17	24	0.708333	70.8333		5	3	14	0.214286	21.4286
6	11	15	0.733333	73.3333		6	3	9	0.333333	33.3333
7	12	15	0.8	80		7	2	8	0.25	25
8	13	17	0.764706	76.4706		8	4	13	0.307692	30.7692
9	13	14	0.928571	92.8571		9	4	11	0.363636	36.3636
10	25	27	0.925926	92.5926		10	5	12	0.416667	41.6667
11	16	19	0.842105	84.2105		11	4	14	0.285714	28.5714
	152	186				12	4	14	0.285714	28.5714
			AVE	82.1272		13	7	16	0.4375	43.75
			SD	7.51493			51	168
									AVE	30.4076
			P	1.42973e-12					SD	5.33653

## Sheet: Figure S7f
Figure S7f
	PPC-1 clonal assay (1k/well, 10/13/14-10/21/14)
		CTL	Lrig1
	well1	169	137
	well2	168	136
	well3	181	117
	ave	172.667	130
	SD	7.23418	11.2694
	p value	0.00829834

## Sheet: Figure S7g
Figure S7g
	PPC-1 Lrig1 OE Matrigel exp (101314-102714) in PrEBM+B27+EGF+FGF
	500-cell
		CTL	56		Lrig1	46
			61			42
		ave	58.5		ave	44
		SD	3.53553		SD	2.82843
		p=	0.0495775

## Sheet: Figure S7h 
Figure S7h
	PPC-1 sphere assay (ultra-low attachment plate 1k/well, 101314-102114)
		CTL	Lrig1
	well1	63	20
	well2	68	35
	well3	67	42
	ave	66	32.3333
	SD	2.64575	11.2398
	p value	0.0297291

## Sheet: Figure S7i
Figure S7i
pLVX-LRIG1					pLVX-VECTOR
20X	Red	DAPI			20X	Red	DAPI	Ratio	%
1	8	41	0.195122	19.5122	2	25	44	0.568182	56.8182
2	13	34	0.382353	38.2353	3	17	24	0.708333	70.8333
3	8	25	0.32	32	4	13	23	0.565217	56.5217
4	8	38	0.210526	21.0526	5	21	36	0.583333	58.3333
5	13	44	0.295455	29.5455	6	19	42	0.452381	45.2381
6	23	84	0.27381	27.381	7	19	38	0.5	50
7	15	65	0.230769	23.0769	8	25	44	0.568182	56.8182
8	21	54	0.388889	38.8889	9	33	72	0.458333	45.8333
9	25	75	0.333333	33.3333	10	29	42	0.690476	69.0476
10	23	65	0.353846	35.3846	11	31	55	0.563636	56.3636
SUM	157	525	0.299048	29.9048	12	16	26	0.615385	61.5385
AVE	15.7	52.5	0.299048	29.9048	13	12	20	0.6	60
			0.0695804	6.95804	14	20	45	0.444444	44.4444
					SUM	280	511	0.547945	54.7945
								0.0832534	8.32534
			NS	LRIG1
		AVE	54.795	29.905
		SDV	8.325	6.958
		P value		4.9338e-08
