# Supplementary material for: LRIG1 is a pleiotropic androgen receptor-regulated feedback tumor suppressor in prostate cancer
Source: Nat Commun. 2019 Dec 2;10:5494. doi: 10.1038/s41467-019-13532-4 (PMC6889295; doi:10.1038/s41467-019-13532-4)
Supplement: Supplementary file 3 — Source Data [file 41467_2019_13532_MOESM3_ESM.zip › Supplementary Figures/Source Data Figure S8.xlsx]

## Sheet: Figure S8a
Figure S8a
		Anti-LRIG1
						Anti-GAPDH

## Sheet: Figure S8c
Figure S8c
		Anti-LRIG1(SE)				Anti-LRIG1(LE)				Anti-FLAG				Anti-GAPDH

## Sheet: Figure S8d
Figure S8d
	01/16/14 DU145 OE Clonal 100 cells
	Puro	LRIG1
	76	28
	49	35
	59	27
	61.3333	30
	P	0.0470127

## Sheet: Figure S8e
Figure S8e
1/16/14 Du145 Clonal 100 cells
	Puro	LRIG1
	146	98
	180	95
	207	100
	177.667	97.6667
	P	0.0445319

## Sheet: Figure S8f
Figure S8f
	01/09/2014-01/22/2014
	6 well ULA plate 1k/well
		Du145-pBabe Puro ULA 1st-g			Du145-LRIG1 ULA 1st-g
	1	54		1	42
	2	71		2	39
	3	64		3	47
	ave	63		ave	42.6667
	SD	8.544		SD	4.04145
	p value	0.0366725

## Sheet: Figure S8g
Figure S8g
	Du145 NS	DAPI	Brdu				DU145 LRIG1	DAPI	Brdu
	1	23	14	0.608696	60.8696		1	26	10	0.384615	38.4615
	2	20	12	0.6	60		2	39	12	0.307692	30.7692
	3	25	12	0.48	48		3	23	10	0.434783	43.4783
	4	53	26	0.490566	49.0566		4	20	9	0.45	45
	5	23	15	0.652174	65.2174		5	23	8	0.347826	34.7826
	6	27	18	0.666667	66.6667		6	36	14	0.388889	38.8889
	7	44	20	0.454545	45.4545		7	30	13	0.433333	43.3333
	8	20	9	0.45	45		8	36	15	0.416667	41.6667
	9	31	19	0.612903	61.2903		9	33	14	0.424242	42.4242
	10	35	17	0.485714	48.5714		10	25	7	0.28	28
	11	42	20	0.47619	47.619		11	22	8	0.363636	36.3636
	12	37	19	0.513514	51.3514		12	25	10	0.4	40
	13	27	13	0.481481	48.1481		13	40	10	0.25	25
	14	18	10	0.555556	55.5556		14	28	10	0.357143	35.7143
	15	43	19	0.44186	44.186		15	23	9	0.391304	39.1304
	16	26	20	0.769231	76.9231		16	41	11	0.268293	26.8293
	17	22	12	0.545455	54.5455		17	23	11	0.478261	47.8261
	18	21	12	0.571429	57.1429		18	36	15	0.416667	41.6667
	19	22	16	0.727273	72.7273		19	35	12	0.342857	34.2857
	20	20	15	0.75	75		20	30	9	0.3	30
				0.566663						0.37181
				0.100807						0.062668
			Puro	LRIG1
		AVG	56.67	37.18
		STDEV	10.1	6.26
		P=		4.18388e-08

## Sheet: Figure S8h
Figure S8h
	Puro (5/8)	Weight(g)		LRIG1 (1/8)	Weight(g)
	3944R	0.67		3941R	0.1
	3945R	0.17
	3944L	0.07
	3943R	0.02
	3945L	0.02
