# Supplementary material for: LRIG1 is a pleiotropic androgen receptor-regulated feedback tumor suppressor in prostate cancer
Source: Nat Commun. 2019 Dec 2;10:5494. doi: 10.1038/s41467-019-13532-4 (PMC6889295; doi:10.1038/s41467-019-13532-4)
Supplement: Supplementary file 3 — Source Data [file 41467_2019_13532_MOESM3_ESM.zip › Supplementary Figures/Source Data Figure S9(a-i)070419FINAL.xlsx]

## Sheet: Figure S9a
Figure S9a
		LRIG1				GAPDH

## Sheet: Figure S9b
Figure S9b
	071114 LNCaP growth curve (500k）
		NS	shLRIG1
	D0	2	2
	D1	2.5	4
	D2	5	10.3
	D3	10	33.75
	D4	25	70
	D5	35	120

## Sheet: Figure S9c
Figure S9c
	02/17/2014-03/04/2014
	LNCaP cells 6 well plate 200/well				AV	STDEV
	GIPZ-NS	27	34	27	29.3333	3.29983
	LRIG1-shRNA	110	93	69	90.6667	16.8193
		AV	STDEV
	GIPZ-NS	29.33	3.3
	LRIG1-shRNA	90.67	16.82

## Sheet: Figure S9d
Figure S9d
	NS	DAPI	brdu		%		LRIG1	DAPI	brdu		%
	1	72	9	0.125	12.5		1	11	3	0.272727	27.2727
	2	53	3	0.0566038	5.66038		2	24	11	0.458333	45.8333
	3	38	4	0.105263	10.5263		3	12	5	0.416667	41.6667
	4	42	6	0.142857	14.2857		4	26	12	0.461538	46.1538
	5	79	7	0.0886076	8.86076		5	6	1	0.166667	16.6667
	6	47	1	0.0212766	2.12766		6	27	5	0.185185	18.5185
	7	73	3	0.0410959	4.10959		7	33	10	0.30303	30.303
	8	84	2	0.0238095	2.38095		8	50	11	0.22	22
	9	73	3	0.0410959	4.10959		9	17	8	0.470588	47.0588
	10	50	1	0.02	2		10	29	8	0.275862	27.5862
	11	71	8	0.112676	11.2676		11	42	8	0.190476	19.0476
	12	81	4	0.0493827	4.93827		12	55	14	0.254545	25.4545
	13	54	1	0.0185185	1.85185		13	26	8	0.307692	30.7692
	14	65	3	0.0461538	4.61538		14	18	4	0.222222	22.2222
	15	76	3	0.0394737	3.94737		15	22	5	0.227273	22.7273
	16	29	1	0.0344828	3.44828		16	48	6	0.125	12.5
	17	80	6	0.075	7.5		17	29	6	0.206897	20.6897
	18	67	6	0.0895522	8.95522		18	36	9	0.25	25
	19	44	5	0.113636	11.3636		19	40	6	0.15	15
	20	78	4	0.0512821	5.12821		20	46	9	0.195652	19.5652
				0.0647884	6.47884					0.268018	26.8018
				0.0387692	3.87692					0.105819	10.5819
					NS	shLRIG1			P=	2.72719e-08
				AVG	6.479	26.802
				STDEV	3.877	10.582

## Sheet: Figure S9e
Figure S9e
	VCaP shLrig1 Matrigel exp (100814-102714) in PrEBM+B27+EGF+FGF
			1k-well	2k-well
		CTL	46	73				1k	2k
			43	84			CTL	44.5	78.5
		ave	44.5	78.5			Lrig	100	230
		SD	2.12132	7.77817			p value	0.00138217	0.187381
		Lrig1	103	277
			100	183
		ave	101.5	230
		SD	2.12132	66.468

## Sheet: Figure S9f
Figure S9f
	VCaP ULA (PrEBM+B27+EGF+FGF) 2k/well
		GIPZ-NS	GIPZ-shLrig1
	well 1	2	64
	well 2	4	71
	well 3	3	78
	Ave	3	71
	SD	1	7
	p value	0.00300756

## Sheet: Figure S9g
Figure S9g
	LAPC9 AD Ultra-low attachement plate (ULA) 0924140-100214 5k/well
		lenti-NS	lenti-shLrig1
	1	5	30
	2	3	NA
	3	2	NA
	ave	3.33333	30
	SD	1.52753

## Sheet: Figure S9h
Figure S9h
Anti-LRIG1
Anti-GAPDH

## Sheet: Figure S9i
Figure S9i
	LNCaP
	day 8	50k
	Non target	650	638	1028
	SMARTpool	2218	2574	2274
	siRNA 01	2280	2771	2172
	siRNA 04	2374	2732	2881
