# Supplementary material for: LRIG1 is a pleiotropic androgen receptor-regulated feedback tumor suppressor in prostate cancer
Source: Nat Commun. 2019 Dec 2;10:5494. doi: 10.1038/s41467-019-13532-4 (PMC6889295; doi:10.1038/s41467-019-13532-4)
Supplement: Supplementary file 3 — Source Data [file 41467_2019_13532_MOESM3_ESM.zip › Main Figures/Source Data Figure 1(f-g.)xlsx.xlsx]

## Sheet: Figure 1f
Figure. 1f
		Weak	Positive	Strong Postive			%		Fold (T/N)
	38N	40733	13722	402		0.00732814	0.732814
	38T	45085	32480	872		0.0111172	1.11172		1.51706
	59N	94579	51240	7910		0.0514542	5.14542
		96854	55325	3680		0.0236111	2.36111	3.75326
	59T	40673	64677	48018		0.31309	31.309		8.34181
	67N	144197	131924	18639		0.0632345	6.32345
	67T	91590	140419	64441		0.217376	21.7376		3.43761
	88N	471411	397839	54550		0.0590496	5.90496
	88T	58102	85685	26006		0.153163	15.3163		2.5938
	90Normal	131466	136280	9135		0.0329925	3.29925
	90PIN	107150	267563	42794		0.102499	10.2499		3.10673
	90T	11692	32140	70198		0.61561	61.561	55.6088	16.855
		8822	25915	34263		0.496565	49.6565
	93N	508220	359197	37861		0.0418225	4.18225
		245559	193953	7160		0.0160297	1.60297	2.89261
	93T	46092	76941	47148		0.277046	27.7046
		35605	63058	29317		0.229075	22.9075	25.3061	8.74852
	139N	127596	91832	4062		0.0181753	1.81753
		123311	90971	2770		0.0127619	1.27619	1.54686
	139T	87062	246122	215673		0.392949	39.2949
		97275	186074	152072		0.349253	34.9253	37.1101	23.9906
	146N	81302	8934	440		0.00485244	0.485244
	146T	21028	26975	5582		0.104171	10.4171		21.4677

## Sheet: Figure 1g
Figure 1g
	TMA 124 LRIG1 Expression Levels																													TMA115 LRIG1 Expression Levels
		N			AVE	T			AVE		N			AVE	T			AVE		N			AVE	T			AVE				N			AVE	T			AVE		N			AVE	T			AVE		N
	1	0	0	0	0	1	1	1	1	41	1	1	1	1	2	2	2	2	81	1	0	0	0.333333	1	1	1	1			1	0	0	0	0	1	1	0	0.666667	41	0	0	0	0	1	1	1	1	81	1
	2	1	1	1	1	2	2	2	2	42	0	0	1	0.333333	2	2	3	2.33333	82			1	1							2	0	0	0	0	1	1	1	1	42	1	1	1	1	1	1	1	1	82	0
	3	0		0	0	2	1	2	1.66667	43	1	1	0	0.666667	3	3	3	3	83	0	0	1	0.333333	2		2	2			3	0	0	0	0	1	1	1	1	43	0	0	0	0	0	0	1	0.333333	83	0
	4	0	0	0	0	1	1	1	1	44	1	1	1	1	3	2	3	2.66667	84	0	1	0	0.333333		2		2			4	0	0	0	0	1	2	3	2	44	1	0	1	0.666667	2	2	2	2	84
	5	0	1	1	0.666667	1		2	1.5	45	1	0	0	0.333333	2	2	2	2	85	0	0	1	0.333333							5	0	1	0	0.333333	1	1	1	1	45	1	0	0	0.333333	1	1	1	1	85	0
	6	1	1	1	1	1	2	1	1.33333	46	1	1	0	0.666667		3		3	86	1	1	1	1	2	2	2	2			6	0	0	0	0	1	1	0	0.666667	46	0	0	0	0	1	1	1	1	86	1
	7	1	2		1.5	2	3	2	2.33333	47	0	0	0	0					87	0	0	0	0	1	1	1	1			7	1	1	0	0.666667	1		1	1	47	0	0	0	0	1	1	1	1	87	0
	8	2	1	1	1.33333	3	2	3	2.66667	48	0	0	0	0	0	0	1	0.333333	88	1	1	1	1	3	3	3	3			8	0	0	0	0	1	0	1	0.666667	48	1	1	1	1	2	2	1	1.66667	88	0
	9	1	1	1	1					49	1	1	0	0.666667	2	3	2	2.33333	89		0	0	0	1	1	1	1			9	0	0	0	0	1	1	1	1	49	0	1	1	0.666667	0	1	1	0.666667	89	0
	10	0	2	0	0.666667	1	1	1	1	50	0	0	0	0	1	2	1	1.33333	90	1	1	1	1	1	1	1	1			10	0	0	1	0.333333	1	1	1	1	50	0	0	0	0	1	1	2	1.33333	90	1
	11	0	0	0	0	3	2	1	2	51	0	0	1	0.333333	3	3	3	3	91	0	0	1	0.333333	2	2	1	1.66667			11	0	0	0	0	1	2	2	1.66667	51	0	0	0	0	0	1	1	0.666667	91	0
	12	0	0	0	0					52	1	0	0	0.333333	3	3	3	3	92	1	0	1	0.666667	2	1	1	1.33333			12	0	0	0	0	1	1	1	1	52	0	0	0	0	3	2	3	2.66667	92	0
	13	0	0	1	0.333333					53	0	0	0	0	1	2	2	1.66667	93	1	0	0	0.333333	2	1	2	1.66667			13	1	1	1	1	1	1	0	0.666667	53	0	0	0	0	1	1	1	1	93	0
	14	2	2	2	2	1	2	3	2	54	1		1	1	2	2	3	2.33333	94		0	1	0.5	3	3	3	3			14	0	0	0	0	0	1	1	0.666667	54	1	1	1	1	2	2	2	2	94	0
	15	0	3	2	1.66667		1		1	55	1	1	1	1	2	2	2	2	95	0	0	0	0	1	1	1	1			15	0	0	1	0.333333	1	1	1	1	55	0	0	1	0.333333	1	1	0	0.666667	95	0
	16	0	1	0	0.333333	1	1	1	1	56	0	0	0	0	3			3	96	1			1		2		2			16	0	0	0	0	1	1	0	0.666667	56	0			0	2	1	2	1.66667	96	1
	17					1	2	1	1.33333	57	1		1	1	1			1	97	1	1	1	1	2	2	2	2			17	1	0	0	0.333333	1	1	1	1	57	0	0	0	0	1	0	1	0.666667	97	0
	18	0	0	0	0	1	1	1	1	58		2	1	1.5	3	3	3	3	98	0	0	0	0	1	1	1	1			18	0	0	0	0	0	0	1	0.333333	58	0	0	0	0	2	1	1	1.33333	98	0
	19	2		1	1.5	2	3	2	2.33333	59	1	2	1	1.33333	1	2	2	1.66667	99	0	1	1	0.666667	2	2	2	2			19	1	0	0	0.333333	1	1	1	1	59	0	0	0	0	2	1	1	1.33333	99	0
	20	1	1	1	1	3	3	1	2.33333	60	1	1	1	1			2	2	100		0	0	0	1	1	1	1			20	2	3	2	2.33333	1	0	1	0.666667	60	0	0	0	0	1	1	1	1	100	0
	21	2	0	0	0.666667	1	1	1	1	61	0	0	1	0.333333	1	2	1	1.33333	101	0	0	0	0	3	3	3	3			21	0	0	0	0	1	0	0	0.333333	61	0	1	1	0.666667	2	3	3	2.66667	101	0
	22	0	1	0	0.333333	2	2	2	2	62	1	1	0	0.666667	2	2	3	2.33333	102	0	2	1	1		1	1	1			22	1	0	0	0.333333	0	0	0	0	62	1	0	0	0.333333	1	1	1	1	102	0
	23		0		0					63			1	1	2	1	2	1.66667	103	1	0	0	0.333333	1	1	1	1			23	0	0	0	0	1	0	1	0.666667	63	1	0	1	0.666667	1	2	2	1.66667	103	1
	24	2	1	1	1.33333	3	3	3	3	64	0	0	1	0.333333		2		2	104	0	0	0	0	2		3	2.5			24	0	0	0	0	1	1	2	1.33333	64	0	0	1	0.333333	1	1	1	1	104	0
	25	0	0	0	0	2	1	1	1.33333	65	0	0	1	0.333333	2	2	2	2	105	0	1	0	0.333333	2	2	1	1.66667			25	1	0	0	0.333333	1	0	1	0.666667	65	1	1	1	1	2	1	1	1.33333	105	1
	26					1	1	1	1	66	1	0	1	0.666667	2	2	2	2	106	1	0	1	0.666667	1	2	2	1.66667			26	0	0	0	0	0	1	1	0.666667	66	0	0	0	0	0	0	0	0	106	0
	27	0	1	0	0.333333	1	1	1	1	67	1	1	0	0.666667	1	1	2	1.33333	107	1	1	1	1	2	2	2	2			27	0	0	0	0	2	1	1	1.33333	67	0	0	0	0	3	3	3	3	107	0
	28	0	0	0	0	3		1	2	68	0	1	0	0.333333	2	2	2	2	108	1	0	0	0.333333	1	1	1	1			28	0	0	0	0	1	1	1	1	68	0	0	1	0.333333	1	1	1	1	108	0
	29	0	0	0	0	2	2	2	2	69	0	1	0	0.333333	1	2	1	1.33333	109	1	1	0	0.666667	1	1	1	1			29	0	0	1	0.333333	1		1	1	69	0	0	0	0	1	1	1	1	109	0
	30	1	1	0	0.666667		1	1	1	70	0	0	0	0	0	0	0	0	110	2	2	2	2	3	3	3	3			30	1	0	0	0.333333	1	1	0	0.666667	70	0	1	0	0.333333	1	2	1	1.33333	110	0
	31	1	1	1	1	2		3	1.66667	71	1	2	1	1.33333	3	3	3	3	111	0	0	1	0.333333	2	2	2	2			31	1	0	0	0.333333	1	1	0	0.666667	71	1	1	1	1	2	2	2	2	111	1
	32	1	1	0	0.666667		1	1	1	72	1	0	1	0.666667	2	2	2	2	112	1	1	1	1	2	2	2	2			32	0	0	0	0	1	1	1	1	72	0	1	1	0.666667	1	1	1	1	112	0
	33		1		1	1	2	3	2	73	0	1	0	0.333333	2	3	2	2.33333	113	2		1	1.5	3		3	3			33	1	0	0	0.333333	1	0	1	0.666667	73	0	0	0	0	0	0	0	0	113	0
	34					1	2	2	1.66667	74	0	1	1	0.666667	3	3	3	3	114	1	1	1	1	2	2	2	2			34	1	0	1	0.666667	0	0	1	0.333333	74	0	0	0	0	1	1	0	0.666667	114	0
	35	1	0	0	0.333333	1	1	2	1.33333	75	1	1	1	1	2	2	1	1.66667	115	1	1	1	1	2	2	2	2			35	1	1	0	0.666667	1			1	75	0	0	0	0	1	1	1	1	115	0
	36	1	1	1	1	1	2	2	1.66667	76	2	1	0	1	2	2	1	1.66667	116					2	1	2	1.66667			36	0	0	0	0	1	1	1	1	76	0	0	0	0	3	2	3	2.66667
	37	1	0	1	0.666667	1	1	1	1	77	1	1	1	1		2	2	2	117	1	1	1	1	1	1	2	1.33333			37	0	0	0	0	1	2	2	1.66667	77	1	1	0	0.666667	1	1	0	0.666667
	38	0	1	1	0.666667	1	1	2	1.33333	78	1			1	1	2	1	1.33333	118	0	1	1	0.666667	1	1	2	1.33333			38	0	1	1	0.666667	2	2	2	2	78	0	1	1	0.666667	1	1	1	1
	39	1	0	0	0.333333	2	3	3	2.66667	79	1		0	0.5	2	2	3	2.33333	119		0		0	1	1	2	1.33333			39	0	0	0	0	0	1	0	0.333333	79	1	1	0	0.666667	1	1	1	1
	40	1	0	0	0.333333	2	1	2	1.66667	80	0	1	1	0.666667	1	1	2	1.33333	120	1	0	1	0.666667	1	2	2	1.66667			40	0	0	0	0	1	1	0	0.666667	80	0	0	0	0	2	2	2	2
																			121	0	0	1	0.333333	1	2	2	1.66667
																			122	1	1	1	1	2	1	1	1.33333
																			123			1	1	2	1	1	1.33333
																			124			1	1	1	1		1
[truncated: 28 more columns]
