# Supplementary material for: LRIG1 is a pleiotropic androgen receptor-regulated feedback tumor suppressor in prostate cancer
Source: Nat Commun. 2019 Dec 2;10:5494. doi: 10.1038/s41467-019-13532-4 (PMC6889295; doi:10.1038/s41467-019-13532-4)
Supplement: Supplementary file 3 — Source Data [file 41467_2019_13532_MOESM3_ESM.zip › Main Figures/Source Data Figure 10.xlsx]

## Sheet: Figure 10a
Figure 10a
		AR					EGFR				ERBB2				ERBB3
		LRIG1					pEGFR				pERBB2				pERBB3
		GAPDH

## Sheet: Figure 10b
Figure 10b
		AR		LRIG1		EGFR		pEGFR		ERBB2		ERBB3		GAPDH
	1	20126.7	1	11271.7	1	3968.2	1	12520.7	1	13085.4	1	7062.51	1	12070.3
	2	25572.5	2	14788.2	2	3895.79	2	12736.1	2	13089.2	2	8103.51	2	12031.3
	3	27757.8	3	17216.1	3	3585.91	3	7601.66	3	12967.9	3	7216.32	3	11000
	4	30087.7	4	20050.3	4	2875.08	4	6688.15	4	12573.6	4	5376.56	4	10901.6
	5	29082.6	5	22642.9	5	4368.03	5	3763.13	5	6304.32	5	5830.37	5	10305.6
	6	29972.1	6	28715.9	6	7219.59	6	1641.13	6	6449.12	6	8331.37	6	9628.23
	7	27906	7	25400	7	9707.64	7	1223.84	7	6615.66	7	7298.32	7	8930.1
	8	26168.2	8	20605.2	8	7950.69	8	1530.26	8	6517.32	8	6786.34	8	7598.86
	9	25064	9	20489	9	7156.69	9	1654.08	9	5716.37	9	6662.3	9	6732.15
		AR		LRIG1		EGFR		pEGFR		ERBB2		ERBB3
	0	1.66746		0.933841		0.328758		1.03732		1.0841		0.585116
	2	2.12551		1.22915		0.323805		1.05859		1.08793		0.673537
	4	2.52344		1.5651		0.325993		0.691061		1.1789		0.65603
	6	2.75994		1.83921		0.263731		0.613503		1.15338		0.493191
	12	2.82203		2.19715		0.423852		0.365155		0.611739		0.565749
	24	3.11294		2.98247		0.749836		0.17045		0.669815		0.865307
	48	3.12494		2.84431		1.08707		0.137047		0.740827		0.817272
	96	3.4437		2.71162		1.0463		0.20138		0.85767		0.893074
	120	3.72303		3.04346		1.06306		0.245699		0.849114		0.989623

## Sheet: Figure 10c
Figure 10c
		AR				LRIG1
		EGFR			ERBB2			ERBB3
