# Supplementary material for: LRIG1 is a pleiotropic androgen receptor-regulated feedback tumor suppressor in prostate cancer
Source: Nat Commun. 2019 Dec 2;10:5494. doi: 10.1038/s41467-019-13532-4 (PMC6889295; doi:10.1038/s41467-019-13532-4)
Supplement: Supplementary file 3 — Source Data [file 41467_2019_13532_MOESM3_ESM.zip › Main Figures/Source Data Figure 2(a,b,d,e).xlsx]

## Sheet: Figure2a
Figure 2a
	Du145 40k
		CTL (9/9)	Weight(g)		LRIG1(2/9)	Weight(g)
		4158R	1.27		4162L	0.06
		4157R	0.61		4162R	0.02
		4156R	0.59
		4157L	0.46
		4156L	0.42
		4159L	0.21
		4159R	0.16
		4160R	0.15
		4158L	0.1
					P=	0.0110837
	Du145 30k
	pLVX-CTL(7/10）					pLVX-LRIG1(6/10)
			Weight(g)				Weight(g)
		4109L	0.2			4102L	0.1
		4109R	0.15			4105R	0.07
		4106R	0.11			4102R	0.03
		4107R	0.11			4105L	0.02
		4108L	0.09			4101L	0.02
		4110R	0.05			4101R	0.02
		4107L	0.02			AVG	0.0433333
		AVG	0.104286			AVD	0.0277778
		AVD	0.0436735
						P=	0.0453502

## Sheet: Figure2b
Figure 2b
	PPC1	Weight (g)
	pLVX-CTL (10/10)						pLVX-LRIG1(9/10）
	4201L	2.19					4210R	0.19
	4205R	1.56					4207R	0.17
	4201L	1.17					4208L	0.13
	4205L	0.51					4210L	0.12
	4202R	0.48					4207L	0.12
	4202L	0.24					4209L	0.1
	4204R	0.22					4206L	0.07
	4203L	0.19					4209R	0.07
	4204L	0.14					4208R	0.06
	4203R	0.06					4206R	0
	AVE	0.676					AVE	0.103
	SD	0.5784					SD	0.043

## Sheet: Figure2d
Figure 2d	Ki67
	Du145	CTL	Negative	Ratio			shLRIG1	Negative	Ratio
		409	261	0.610448	61.0448		96	412	0.188976	18.8976
		340	316	0.518293	51.8293		134	407	0.247689	24.7689
				AVE	56.437				SD=	4.15164
				SD=	6.51635				AVE	21.8333
									P=	0.035422
	PPC-1	CTL	Negative	Ratio			shLRIG1	Negative	Ratio
		323	152	0.68	68		160	344	0.31746	31.746
		278	123	0.693267	69.3267		164	336	0.328	32.8
				AVE	68.6633		181	286	0.38758	38.758
				SD=	0.938107				SD=	3.78103
									AVE	34.4347
									P=	0.0021999

## Sheet: Figure2e
Figure 2e	LAMIN A
DU145	CTL						LRIG1
	#5040	Positive	Total				#5043	Positive	Total
	20x2	12	629	0.0187207	1.87207		20X2	41	648	0.0595065	5.95065
	20x3	6	640	0.00914634	0.914634		20X3	26	633	0.0394537	3.94537
	20x4	4	674	0.0058997	0.58997		20X4	18	559	0.0311958	3.11958
				AVE	1.12556		20X5	22	668	0.034375	3.4375
				SD	0.66657					AVE	4.11328
										SD	1.27125
										P=	0.0116555
PPC1	CTL						LRIG1
	#5016	Positive	Total				#5021	Positive	Total
	20X2	22	580	0.0365449	3.65449		20X4	48	563	0.0785597	7.85597
	20X3	10	545	0.018018	1.8018		20X5	63	635	0.0902579	9.02579
				AVE	2.72814					AVE	8.44088
				SD	1.31004					SD	0.827184
										P=	0.0491932
