# Supplementary material for: LRIG1 is a pleiotropic androgen receptor-regulated feedback tumor suppressor in prostate cancer
Source: Nat Commun. 2019 Dec 2;10:5494. doi: 10.1038/s41467-019-13532-4 (PMC6889295; doi:10.1038/s41467-019-13532-4)
Supplement: Supplementary file 3 — Source Data [file 41467_2019_13532_MOESM3_ESM.zip › Main Figures/Source Data Figure 3(a,b,c,e,f).xlsx]

## Sheet: Figure 3a
Figure 3a
	VCaP
	GIPZ-NS(2/8)	Weight(g)		shLRIG1(8/8)	Weight(g)
	4709R	0.77		4712L	0.2
	4710R	0.66		4712R	0.03
	4708R	0.56		ave	0.115
	4708L	0.39
	4707L	0.12
	4709L	0.12
	4710L	0.06
	4707R	0.05
	ave	0.34125

## Sheet: Figure 3b
Figure 3b
	LAPC4
	GIPZ-NS				shLRIG1
		(2/4)	Weigh(g)			(4/4)	Weigh(g)
	50k	3814R	0.05		50k	3811L	0.65
		3813L	0.015			3812R	0.5
						3809R	0.33
						3810L	0.06
						AVE	0.385
						AVD	0.19
		(1/8)	Weigh(g)			(3/6)	Weigh(g)
	10k	3820L	0.02		10k	3805R	0.68
			0			3805L	0.43
						3807R	0.39
						AVE	0.5
						AVD	0.12

## Sheet: Figure 3c 
Figure 3c
	LAPC9
	GIPZ-NS					GIPZ-shLRIG1
	1k	Weight(g)	Histology			1k	Weight(g)	Histology
	3981R	1.1	5056			3904L	1.53	5062
	3983R	0.67	5057			3905R	0.91	5063
	3982R	0.13	5058			3904R	0.79	5068
	AVE	0.633333				3906R	0.32	5064
	AVD	0.335556				3903L	0.09
						3903R	0.07
						AVE	0.618333
						AVD	0.458333
	GIPZ-NS					GIPZ-shLRIG1
	10k	Weight(g)				10k	Weight(g)	Histology
	3978L	1.28	5059			3965L	1.24	5065
	3979L	0.51	5060			3967L	0.94	5066
	3977R	0.28	5061			3965R	0.51	5067
	AVE	0.69				3964L	0.36
	AVD	0.393333				3963R	0.32
						3963L	0.25
						3966R	0.23
						AVE	0.55
						AVD	0.308571

## Sheet: Figure 3e
Figure 3e
Ki67
	VCaP
		NS	Negative	Ratio			shLRIG1	Negative	Ratio
		232	432	0.349398	34.9398		387	371	0.510554	51.0554
		191	448	0.298905	29.8905		408	327	0.555102	55.5102
				AVE	32.4151				AVE	53.2828
				SD	3.5704				SD	3.15002
									P=	0.0260057
	LAPC4
		NS	Negative	Ratio			shLRIG1	Negative	Ratio
		195	335	0.367925	36.7925		540	98	0.846395	84.6395
		235	315	0.427273	42.7273		580	117	0.832138	83.2138
			AVE	0.397599	39.7599			AVE	0.839266	83.9266
			SD		4.19655			SD=		1.00814
								P=		0.0331505
	LAPC9
		NS	Negative	Ratio			shLRIG1	Negative	Ratio
		187	298	0.385567	38.5567		583	95	0.859882	85.9882
		205	344	0.373406	37.3406		627	129	0.829365	82.9365
				AVE	37.9487			AVE	0.844624	84.4624
				SD=	0.8599			SD=		2.15787
								P=		5.89998e-05

## Sheet: Figure 3f
Figure 3f
LAMIN A
	VCaP
		shLRIG1	Negative	Ratio			NS	Negative	Ratio
		42	891	0.0450161	4.50161		3	840	0.00355872	0.355872
		49	853	0.0543237	5.43237		24	798	0.0291971	2.91971
				AVE	4.96699		13	821	0.0155875	1.55875
				SD	0.65815				AVE	1.61144
									SD	1.28273
									P=	0.0318549
	LAPC4
		shLRIG1	Negative	Ratio			NS	Negative	Ratio
		21	581	0.0348837	3.48837		13	642	0.0198473	1.98473
		14	590	0.0231788	2.31788		14	677	0.0202605	2.02605
		25	617	0.0389408	3.89408				AVE	2.00539
				AVE	3.23344				SD	0.0292151
				SD	0.818439				P=	0.121351
	LAPC9
		shLRIG1	Negative	Ratio			NS	Negative	Ratio
		123	662	0.156688	15.6688		18	732	0.024	2.4
		60	612	0.0892857	8.92857		34	779	0.0418204	4.18204
				AVE	12.2987				AVE	3.29102
				SD	4.76605				SD	1.26009
									P=	0.2098
