# Supplementary material for: LRIG1 is a pleiotropic androgen receptor-regulated feedback tumor suppressor in prostate cancer
Source: Nat Commun. 2019 Dec 2;10:5494. doi: 10.1038/s41467-019-13532-4 (PMC6889295; doi:10.1038/s41467-019-13532-4)
Supplement: Supplementary file 3 — Source Data [file 41467_2019_13532_MOESM3_ESM.zip › Main Figures/Source Data Figure 4(c,d,f,h)FINAL.xlsx]

## Sheet: Figure 4c
Figure 4c
	2015-05-29
	Well	Sample Name	cells	gene	Ct	ave Ct	Power	average	STDEV	S-average	S-std	p value
	36	C12	WT	GAPDH	23.2178	23.5831
	48	D12	WT	GAPDH	23.9483
	60	E12	LAPC4 AD	GAPDH	20.6558	20.4714
	72	F12	LAPC4 AD	GAPDH	20.2871
	12	A12	Lrig1-Tg	GAPDH	23.8309	23.5165
	24	B12	Lrig1-Tg	GAPDH	23.2022
	34	C10	WT	Lrig1 (primer 1)	36.4692	12.8861	0.000132099	0.000112191	2.81541e-05	1	0.250949
	46	D10	WT	Lrig1 (primer 1)	36.9866	13.4036	9.22827e-05
	58	E10	LAPC4 AD	Lrig1 (primer 1)	23.9841	3.51263	0.0876179	0.133373	0.0647072	1188.81	576.761	0.210554	(WT vs LAPC4)
	70	F10	LAPC4 AD	Lrig1 (primer 1)	22.9524	2.48094	0.179128
	10	A10	Lrig1-Tg	Lrig1 (primer 1)	18.7312	-4.78527	27.5747	27.4425	0.186851	244606	1665.48	0.00306503	(WT vs Tg)
	22	B10	Lrig1-Tg	Lrig1 (primer 1)	18.7451	-4.77138	27.3104
	35	C11	WT	Lrig1 (primer 2)	33.7608	10.1778	0.000863334	0.00115253	0.000408978	1	0.354854
	47	D11	WT	Lrig1 (primer 2)	33.0211	9.438	0.00144172
	59	E11	LAPC4 AD	Lrig1 (primer 2)	23.692	3.2205	0.107283	0.0952795	0.0169757	82.6702	14.7291	0.0805971	(WT vs LAPC4)
	71	F11	LAPC4 AD	Lrig1 (primer 2)	24.0574	3.58596	0.0832759
	11	A11	Lrig1-Tg	Lrig1 (primer 2)	18.8144	-4.70215	26.0309	25.585	0.63057	22199.1	547.12	0.011094	(WT vs Tg)
	23	B11	Lrig1-Tg	Lrig1 (primer 2)	18.8647	-4.65186	25.1391
						Primer 1
							WT	LAPC4 AD	Lrig1-Tg
						ave	1	1188.81	244606
						SD	0.250949	576.761	1665.48
						Primer 2
							WT	LAPC4 AD	Lrig-Tg
						ave	1	82.6702	22199.1
						SD	0.354854	14.7291	547.12

## Sheet: Figure 4d
Figure 4d
	Anti-LRIG1 Cell Signaling					Anti-LRIG1 Sigma

## Sheet: Figure 4f
Figure 4f
	Prostates weights (g)			Prostates weights (g)
	4W			8W
	WT (n=9)	LRIG1-Tg(n=6)		WT（n=3）		LRIG1-Tg (n=3)
	0.02	0.0187		#1902	0.0419	#3121	0.0418
	0.0386	0.0325		#3112	0.0419	#1917	0.0384
	0.0228	0.0192		#1910	0.0428	#3118	0.0397
	0.015	0.011
	0.0265	0.0292
	0.0343	0.033
	0.0232
	0.0164
	0.021

## Sheet: Figure 4h
Figure 4h
	Prostates weights (g)
		WT (n=9)	LRIG1 (n=6)	MYC (n=8)	LRIG1;MYC (n=6)
	4w	0.02	0.0187	0.0279	0.028
		0.0386	0.0325	0.0462	0.0314
		0.0228	0.0192	0.0452	0.0141
		0.015	0.011	0.044	0.0253
		0.0265	0.0292	0.0274	0.0278
		0.0343	0.033	0.0299	0.0294
		0.0232		0.022
		0.0164		0.0384
		0.021
	AVE	0.0242	0.0239333	0.035125	0.026
	SDV	0.00783406	0.00894867	0.00944983	0.00616539
