# Supplementary material for: LRIG1 is a pleiotropic androgen receptor-regulated feedback tumor suppressor in prostate cancer
Source: Nat Commun. 2019 Dec 2;10:5494. doi: 10.1038/s41467-019-13532-4 (PMC6889295; doi:10.1038/s41467-019-13532-4)
Supplement: Supplementary file 3 — Source Data [file 41467_2019_13532_MOESM3_ESM.zip › Main Figures/Source Data Figure 5(c,d,g,h)FINAL.xlsx]

## Sheet: Figure 5c
Figure 5c
		Anti-LRIG1					Anti-AR					Anti-PSA
							Anti-GAPDH
		Anti-FKBP5

## Sheet: Figure 5d
Figure 5d
		Anti-LRIG1					Anti-AR					Anti-PSA
		Anti-FKBP5					Anti-GAPDH

## Sheet: Figure 5g
Figure 5g
	LNCAP AI 80K OE LRIG1
	122216-1/22/17 31 days			MOI=10
		EV				pLVX-LRIG1
		2221R	1.69			2214R	0.51
		2221L	1.27			2217L	0.31
		2222L	1.03			2216R	0.29
		2223R	0.98			2215R	0.26
		2224R	0.76			2214R	0.15
		2217R	0.6			2213L	0.13
		2219L	0.53			2216L	0.04
		2222R	0.55			2217R	0.03
		2250R	0.49
		2224L	0.38
		2223L	0.1
		2220L	0.07
		2250L	0.06
		2220R	0.05
		AVE	0.611429			AVE	0.215
		SD	0.494817			SD	0.160357
		P=	0.0134468

## Sheet: Figure 5h
Figure 5h
	LAPC9 AI
	GIPZ-NS				GIPZ-shLRIG1
	10k	Weight(g)			10k	Weight(g)
	3341L	0.16			3332R	0.84
	3341R	0.13			3331R	0.48
	3344R	0.12			3334L	0.38
	3342R	0.07			3333R	0.35
	3343R	0.06			3333L	0.34
	3342L	0.05			3331L	0.18
	3343L	0.01			3334R	0.13
	AVE	0.0857143			3332L	0.08		P=	0.0180587
	SDV	0.0525538			AVE	0.3475
					SDV	0.165
	1k	Weight(g)			1k	Weight(g)
	3340R	0.14			3342L	0.21
	3338L	0.1			3347R	0.2
	3336R	0.04			3347L	0.17
	3336L	0.03			3346L	0.16
	3337L	0.01			3350L	0.14
	AVE	0.064			3350R	0.12
	SDV	0.0541295			3349L	0.11
					3346R	0.1
					3347R	0.08
					3349R	0.04
					AVE	0.133
					SDV	0.043		P=	0.0476683
