# Supplementary material for: LRIG1 is a pleiotropic androgen receptor-regulated feedback tumor suppressor in prostate cancer
Source: Nat Commun. 2019 Dec 2;10:5494. doi: 10.1038/s41467-019-13532-4 (PMC6889295; doi:10.1038/s41467-019-13532-4)
Supplement: Supplementary file 3 — Source Data [file 41467_2019_13532_MOESM3_ESM.zip › Main Figures/Source Data Figure 6(a-e)FINAL.xlsx]

## Sheet: Figure 6a
Figure 6a	Anti-LRIG1
	Anti-GAPDH

## Sheet: Figure 6b
Figure 6b
DU145 LRIG1-puro sc inj (45k/inj in N/S female mice) 5/9/16 injected
	CTL (-Dox)	L(mm)	W(mm)	Tumor Volume		DOX	L(mm)	W(mm)	Tumor Volume
2016-06-08	7893	0.1	0.1	0.0005	2016-06-08	7886	0.1	0.1	0.0005
30 d	7879	0.1	0.1	0.0005		7992	0.1	0.1	0.0005
	7935	0.8	0.8	0.256		7877	0.1	0.1	0.0005
	7725	0.5	0.4	0.04		7973	0.1	0.1	0.0005
	7887	0.1	0.1	0.0005		7885	0.1	0.1	0.0005
	7846	0.3	0.2	0.006		7892	0.4	0.3	0.018
	7883	0.1	0.1	0.0005		7974	0.3	0.2	0.006
	7936	0.1	0.1	0.0005		7896	0.1	0.1	0.0005
	7931	0.1	0.1	0.0005		7882	0.5	0.4	0.04
	7900	1.2	0.8	0.384		7894	0.1	0.1	0.0005
	7882	0.4	0.4	0.032		7878	0.3	0.2	0.006
	7928	0.4	0.4	0.032		7979	0.2	0.2	0.004
	7892	0.1	0.1	0.0005		7895	0.6	0.3	0.027
	7751	0.4	0.4	0.032		7930	0.1	0.1	0.0005
	7752	0.1	0.1	0.0005		7891	0.1	0.1	0.0005
	ave			0.0524		ave			0.00703333		P=	0.141534
	SD			0.112286		SD			0.011956
2016-06-10	7879	0.2	0.1	0.001		7877	0.3	0.2	0.006
32 d	7935	1.5	1.2	1.08		7885	0.2	0.2	0.004
	7725	0.5	0.4	0.04		7892	0.6	0.4	0.048
	7846	0.3	0.3	0.0135		7974	0.5	0.4	0.04
	7936	0.7	0.6	0.126		7896	0.2	0.2	0.004
	7900	2.9	2.6	9.802		7882	0.4	0.4	0.032
	7881	0.6	0.5	0.075		7878	0.3	0.3	0.0135
	7928	2.5	1.7	3.6125		7895	0.8	0.8	0.256
	7897	0.2	0.1	0.001		7930	1	1	0.5
	7751	0.8	0.6	0.144		7891	0.2	0.2	0.004
	ave			1.4895		ave			0.09075		P=	0.191569
	SD			3.12967		SD			0.162745
2016-06-13	7893	2	1.8	3.24		7992	0.2	0.2	0.004
35 d	7935	2	1.6	2.56		7877	0.3	0.2	0.006
	7725	1	1	0.5		7885	0.2	0.2	0.004
	7846	0.8	0.6	0.144		7892	0.5	0.5	0.0625
	7936	0.7	0.5	0.0875		7974	0.3	0.2	0.006
	7900	3	2.2	7.26		7882	1	0.9	0.405
	7881	0.6	0.5	0.075		7878	0.3	0.2	0.006
	7928	2.5	1.7	3.6125		7979	0.4	0.3	0.018
	7897	0.4	0.3	0.018		7895	1.6	1.6	2.048
	7751	2.6	2.2	6.292		7930	2	1.2	1.44
	ave			2.3789		7891	0.2	0.2	0.004
	SD			2.70988		ave			0.363955		P=	0.0453586
						SD			0.705636
	CTL (-Dox)	L(mm)	W(mm)	Tumor Volume		DOX	L(mm)	W(mm)	Tumor Volume
2016-06-15	7893	3	2.8	11.76		7992	0.3	0.3	0.0135
37 d	7935	2.5	2.5	7.8125		7877	0.2	0.2	0.004
	7725	1	1	0.5		7892	0.3	0.3	0.0135
	7846	1	1	0.5		7974	1.1	0.9	0.4455
	7936	1.8	1.5	2.025		7882	1	0.9	0.405
	7900	2.8	2.6	9.464		7878	0.4	0.2	0.008
	7881	2.1	1.1	1.2705		7979	0.2	0.1	0.001
	7928	2.9	2.3	7.6705		7895	2.2	1.5	2.475
	7897	0.6	0.6	0.108		7930	1.5	1.5	1.6875
	7751	3.1	3	13.95		7891	0.3	0.3	0.0135
	ave			5.50605		ave			0.50665
	SD			5.22175		SD			0.867273
											P=	0.0100827
		CTL (-Dox)	L(mm)	W(mm)	Tumor Volume			DOX	L(mm)	W(mm)	Tumor Volume
2016-06-17	2016-06-17	7893	4.3	3	19.35		2016-06-17	7992	0.3	0.3	0.0135
		7879	0.3	0.2	0.006			7877	0.2	0.1	0.001
39 d		7935	2.7	2.6	9.126			7885	0.2	0.2	0.004
		7725	1	0.9	0.405			7892	0.3	0.3	0.0135
		7846	1.6	1.5	1.8			7974	0.6	0.4	0.048
		7936	1.5	1.5	1.6875			7882	0.8	0.4	0.064
		7900	3.1	3	13.95			7878	0.2	0.1	0.001
		7881	1.8	1.6	2.304			7979	0.2	0.1	0.001
		7928	4	3	18			7895	2	1.7	2.89
		7897	0.6	0.6	0.108			7930	1.2	1	0.6
		7751	2.9	2.4	8.352			7891	0.3	0.3	0.0135
		ave			6.82623			ave			0.331773
		SD			7.38285			SD			0.866502
											P=	0.0154824
2016-06-20	CTL (-Dox)	L(mm)	W(mm)	Tumor Volume			DOX	L(mm)	W(mm)	Tumor Volume
	7893	3.6	3.5	22.05		2016-06-20	7992	0.3	0.2	0.006
42 d	7879	0.8	0.6	0.144			7877	0.2	0.2	0.004
	7935	4.4	3.8	31.768			7892	0.6	0.4	0.048
	7725	1.1	1	0.55			7974	1.6	1.6	2.048
	7846	1.6	1.5	1.8			7882	1.8	1.4	1.764
	7936	1.8	1.6	2.304			7878	0.3	0.2	0.006
	7900	3.8	3	17.1			7979	1	0.6	0.18
	7881	2.6	2.4	7.488			7895	3.1	2	6.2
	7928	4	3	18			7930	1.5	1.2	1.08
	7897	1.5	1.5	1.6875			7891	2.4	2.2	5.808
	7751	3.6	3	16.2			ave			1.7144
	ave			10.8265			SD			2.3872
										P=	0.0190718
	CTL (-Dox)	L(mm)	W(mm)	Tumor Volume			DOX	L(mm)	W(mm)	Tumor Volume
2016-06-22	7893	4	3.2	20.48			7886	0.4	0.3	0.018
	7879	0.8	0.5	0.1			7992	0.2	0.2	0.004
44 d	7935	3.8	3.4	21.964			7877	0.2	0.2	0.004
	7725	1.4	1	0.7			7892	1.7	1.4	1.666
	7846	1.6	1.6	2.048			7974	1.5	1.2	1.08
	7936	3.5	3	15.75			7882	1.5	1.2	1.08
	7900	3.9	3.2	19.968			7878	0.2	0.1	0.001
	7881	2.6	2.3	6.877			7979	0.8	0.4	0.064
	7928	3.8	3.3	20.691			7895	1.9	1.6	2.432
	7897	2.1	1.5	2.3625			7930	2.3	2.1	5.0715
	7751	3.2	3.2	16.384			7891	1	0.8	0.32
	ave			11.575			ave			1.06732
	SD			9.10482			SD			1.55946
										P=	0.00329855
	CTL (-Dox)	L(mm)	W(mm)	Tumor Volume		DOX	L(mm)	W(mm)	Tumor Volume
2016-06-24	7893	5.3	3.9	40.3065		7886	1.4	1.2	1.008
	7879	0.6	0.6	0.108		7992	1.3	1.2	0.936
46 d	7935	4.6	2.8	18.032		7877	0.8	0.2	0.016
	7725	1.2	1	0.6		7892	1.5	1.3	1.2675
	7846	2.2	2	4.4		7974	1.6	1.5	1.8
	7936	3.6	3	16.2		7882	2	1.5	2.25
	7900	4.6	3.3	25.047		7878	0.2	0.2	0.004
	7881	2.6	2.5	8.125		7979	1.2	1.2	0.864
	7928	4.1	4	32.8		7895	2.8	2.4	8.064
	7897	1.5	1.4	1.47		7930	3	2.3	7.935
	7751	4	3	18		7891	0.6	0.6	0.108
	ave			15.008		ave			2.20477
	SD			13.6002		SD			2.95094
									P=	0.0110873
	CTL (-Dox)	L(mm)	W(mm)	Tumor Volume			DOX	L(mm)	W(mm)	Tumor Volume
2016-06-27	7893	4.3	4.2	37.926		2016-06-27	7886	0.7	0.6	0.126
	7879	1.5	1.4	1.47			7992	0.3	0.3	0.0135
49 d	7935	4.8	3.4	27.744			7877	0.3	0.3	0.0135
	7725	2.3	2.2	5.566			7892	0.6	0.5	0.075
	7846	2.6	2.1	5.733			7974	1.6	1.5	1.8
	7936	2.5	2.3	6.6125			7882	1	0.8	0.32
	7900	5	4.1	42.025			7878	0.2	0.2	0.004
	7881	2.9	2.7	10.5705			7979	1.3	1.2	0.936
	7928	3.9	3.8	28.158			7895	2.2	1.5	2.475
	7897	1.7	1.6	2.176			7930	2.7	2.6	9.126
	7751	4.3	4	34.4			7891	0.4	0.4	0.032
	ave			18.3983			ave			1.35645
	SD			15.6627			SD			2.70945
										P=	0.00476913
2016-06-30	7893	5.6	4.3	51.772		2016-06-27	7886	0.9	0.8	0.288
	7879	2	1.6	2.56			7992	0.3	0.3	0.0135
52 d	7935	4.7	3.7	32.1715			7877	0.4	0.3	0.018
	7725	2.3	2.2	5.566			7892	1.1	0.4	0.088
	7846	2.2	1.9	3.971			7974	2.2	2	4.4
	7936	3	2.6	10.14			7882	1.7	1.6	2.176
	7900	5	4.1	42.025			7878	0.3	0.2	0.006
	7881	3.2	3	14.4			7979	1.3	1.1	0.7865
	7928	4.6	3.6	29.808			7895	3.5	2.5	10.9375
	7897	3	2.9	12.615			7930	3.3	2.7	12.0285
	7751	4.3	4	34.4			7891	0.8	0.6	0.144
	ave			21.7662			ave			2.80782
	SD			16.9248			SD			4.49908
										P=
											0.00400925
	7893	7.8	4.8	89.856			7886	0.1	0.1	0.0005
2016-07-03	7879	2.2	1.6	2.816		2016-07-03	7992	1.4	1.2	1.008
55 d	7935	5.6	4.6	59.248			7877	1.2	0.8	0.384
	7725	2.8	2.5	8.75			7892	0.8	0.7	0.196
	7846	3.2	2.4	9.216			7974	2.6	2	5.2
	7936	3.5	3	15.75			7882	2.2	1.6	2.816
	7900	6	3.3	32.67			7878	1.2	1	0.6
	7881	4.3	3.3	23.4135			7979	1.9	1.8	3.078
	7928	4.4	3.8	31.768			7895	3.6	2.5	11.25
	7897	3.6	3	16.2			7930	4.5	3.6	29.16
	7751	5.8	5.2	78.416			7891	1.5	1.5	1.6875
	ave			33.464			ave			5.03455
	SD			29.5296			SD			8.64239
										P=
											0.0100795
	7893	6.8	5.2	91.936			7886	2.2	1.9	3.971
	7879	2	1.9	3.61			7992	1.7	1.6	2.176
2016-07-07	7935	5.7	4.4	55.176			7877	1.8	1.4	1.764
59 d	7725	2.2	2	4.4			7892	1.5	1.1	0.9075
	7846	2.8	2.6	9.464			7974	2.9	2.8	11.368
	7931	2	1.6	2.56			7896	0.2	0.1	0.001
	7900	5.5	4.4	53.24			7882	3.4	2.5	10.625
	7881	4	3.8	28.88			7878	1.6	1.5	1.8
	7928	5.2	4.2	45.864			7979	1.8	1.7	2.601
	7897	3.7	3.5	22.6625			7895	4.2	3.5	25.725
	7751	6.2	5.3	87.079			7930	5.2	3.4	30.056
	7752	1.5	1.2	1.08			7891	2.5	1.5	2.8125
	ave			33.8293			ave			7.81725
	SD			32.6992			SD			10.0738
										P=
											0.0205737
	7893	6.5	5.5	98.3125			7886	2.2	1.6	2.816
	7879	1.9	1.7	2.7455			7992	1.3	1.2	0.936
2016-07-11	7935	6.5	4.6	68.77		2016-07-11	7877	1.3	1.3	1.0985
63 d	7725	2.5	2.2	6.05			7892	1.6	1.5	1.8
	7846	4.5	3.2	23.04			7974	5	4.2	44.1
	7936	4.2	3.5	25.725			7896	0.2	0.1	0.001
	7931	2	1.9	3.61			7882	3.5	2.3	9.2575
	7900	5.9	4.9	70.8295			7878	1.5	1.2	1.08
	7881	5	3.5	30.625			7979	3.2	2.2	7.744
	7928	5.5	4.6	58.19			7895	4.7	3.6	30.456
	7897	4.8	4.3	44.376			7930	5.9	4.7	65.1655
	7751	6.6	6.3	130.977			7891	2.3	2.2	5.566
	7752	3	2.5	9.375			ave			14.1684
	ave			44.0481			SD			21.1081
	SD			39.7642
										P=
											0.0287164
	7893	7.3	6.6	158.994			7886	1.9	1.8	3.078
	7879	2	1.9	3.61			7992	1.1	1	0.55
2016-07-14	7935	6	5.2	81.12		2016-07-14	7877	0.8	0.6	0.144
	7725	2.2	2	4.4			7892	1.2	1.2	0.864
66 d	7846	5	3.4	28.9			7974	4.2	3.9	31.941
	7936	6	4.3	55.47			7896	0.2	0.1	0.001
	7931	1.8	1.5	2.025			7882	3.5	2.4	10.08
	7900	5.8	5.3	81.461			7878	2	1.5	2.25
	7881	5.1	4.7	56.3295			7979	2.5	2.3	6.6125
	7928	5.2	4.9	62.426			7895	4.7	2.7	17.1315
	7897	4.8	4.2	42.336			7930	6	4.5	60.75
	7751	8.6	7.1	216.763			7891	2.5	2.1	5.5125
	7752	2.8	1.8	4.536			ave			11.5762
	ave			61.4131			SD			18.0592
	SD			64.0851
									p=	0.0175432
	7893	8.3	7.8	252.486			2.6	2.3	6.877
	7879	3.5	3	15.75			2.4	2	4.8
2016-07-18	7935	7.8	6.8	180.336	2016-07-18	7886	1.4	1.3	1.183
	7725	2.4	2.3	6.348		7992	1.4	1	0.7
70 d	7846	4.6	4.5	46.575		7877	5.7	4.7	62.9565
	7936	5.7	4.8	65.664		7892	0.2	0.1	0.001
	7931	2.8	2.5	8.75		7974	4.3	3.3	23.4135
	7900	7.3	6.3	144.868		7896	2	1.7	2.89
	7881	6.5	5	81.25		7882	2.6	2.4	7.488
	7928	6.3	5.6	98.784		7878	4.7	2.7	17.1315
	7897	6	5.4	87.48		7979	6.5	4.6	68.77
	7751	8	7	196		7895	3.1	2.8	12.152
	7752	2.3	2	4.6		7930			17.3635
	ave			91.4532		7891			23.7428
	SD			80.532		ave
						SD			P=	0.00668386

## Sheet: Figure 6c
Figure 6c
		DU145 LRIG1-puro sc inj (45k/inj in N/S female mice) 5/9/16 injected						6/8 DOX	7/18 harvest
	CTL	Weights (g)			DOX	Weights (g)
	7893	0.298			7930	0.191
	7935	0.268			7974	0.14
	7751	0.234			7882	0.059
	7900	0.22			7979	0.051
	7928	0.155			7895	0.049
	7936	0.126			7891	0.042
	7897	0.114			7886	0.038
	7881	0.105			7892	0.02
	7846	0.065			7878	0.018
	7931	0.035			7877	0.011
	7725	0.035			7992	0.01
	7752	0.025			AVG	0.0571818
	7879	0.033			SD	0.0572273
	AVG	0.131769
	SD	0.0959055		P=	0.0290111

## Sheet: Figure 6d
Figure 6d
Tumor volume = 1/2(length × width2)
PC3 LRIG1-puro sc inj (30k/inj in N/S female mice) 5/9/16 injected
D13
	CTL (-Dox)	L(mm)	W(mm)	Tumor Volume					DOX	L(mm)	W(mm)	Tumor Volume
2016-05-22	7869	2.5	2.4	7.2				2016-05-22	7862	2.5	2.5	7.8125
	7890	2.2	1.8	3.564					7871	2.8	2.2	6.776
	7870	2.3	2.2	5.566					7859	2.5	2.6	8.45
	7853	1.8	1.5	2.025					7889	2.2	2.4	6.336
	7852	1.7	1.5	1.9125					7876	2.2	1.7	3.179
	7864	1.3	1.3	1.0985					7888	2.1	1.6	2.688
	7880	2.6	2	5.2					7872	2.2	2.1	4.851
	7861	1.6	1.4	1.568					7858	1.8	1.7	2.601
	7875	2.2	2	4.4					7873	2.2	1.8	3.564
	7857	1.4	1.4	1.372					7856	1.6	1.6	2.048
	7860	1.5	1.4	1.47					7851	1.7	1.6	2.176
	7855	2	1.5	2.25					7854	2.5	2.4	7.2
	7865	1.6	1.4	1.568					7863	2	1.5	2.25
	7868	1.4	1.2	1.008					7867	1.7	1.4	1.666
	7874	2.2	1.8	3.564					7866	1.6	1.6	2.048
	ave			2.91773					ave			4.24303		P=	0.106978
	SD			1.90734					SD			2.41394
D15
	CTL (-Dox)	L(mm)	W(mm)	Tumor Volume					DOX	L(mm)	W(mm)	Tumor Volume
2016-05-24	7869	2.4	2.1	5.292				2016-05-24	7862	2.4	2.3	6.348
	7890	2.6	2.4	7.488					7871	1.3	1.2	0.936
	7870	3.4	2.6	11.492					7859	2.1	2	4.2
	7853	2	1.6	2.56					7889	2.5	2.1	5.5125
	7852	2	1.7	2.89					7876	1.9	1.8	3.078
	7864	2.2	1.8	3.564					7888	1.3	1.2	0.936
	7880	2.5	2.1	5.5125					7872	2.3	2.1	5.0715
	7861	2.2	1.8	3.564					7858	1.3	1.3	1.0985
	7875	2.9	2.8	11.368					7873	1.5	1.3	1.2675
	7857	3.4	2.5	10.625					7856	1.6	1.2	1.152
	7860	1.4	1.3	1.183					7851	1.3	1.2	0.936
	7855	1.6	1.6	2.048					7854	2.2	1.9	3.971
	7865	1.7	1.5	1.9125					7863	1.6	1.5	1.8
	7868	1.4	1	0.7					7867	1.2	1.1	0.726
	7874	1.9	1.7	2.7455					7866	1.5	1.4	1.47
	ave			4.86297					ave			2.56687		P=	0.0452905
	SD			3.69859					SD			1.94849
D17
	CTL (-Dox)	L(mm)	W(mm)	Tumor Volume					DOX	L(mm)	W(mm)	Tumor Volume
2016-05-26	7869	3.4	3.3	18.513				2016-05-26	7862	2.5	2.4	7.2
	7890	4.2	3.6	27.216					7871	1.4	1.3	1.183
	7870	4.2	3	18.9					7859	3.5	2.2	8.47
	7853	2.7	1.7	3.9015					7889	1.1	1	0.55
	7852	2.3	2.2	5.566					7876	1.3	1.2	0.936
	7864	4.5	2.5	14.0625					7888	1.2	1.1	0.726
	7880	3.3	3.1	15.8565					7872	2.2	2	4.4
	7861	3.2	2.3	8.464					7858	1.4	1.4	1.372
	7875	4.2	3.6	27.216					7873	1.6	1.3	1.352
	7857	3.4	2.3	8.993					7856	1.2	1	0.6
	7860	2.5	2.3	6.6125					7851	1.7	1.6	2.176
	7855	3.8	2.2	9.196					7854	3.3	3	14.85
	7865	2.4	2.1	5.292					7863	2.6	2.3	6.877
	7868	2.3	1.6	2.944					7867	2.3	1.8	3.726
	7874	3.3	2.1	7.2765					7866	2.3	2.2	5.566
	ave			12.0006					ave			3.99893		P=	0.00230268
	SD			7.95947					SD			4.03253
D20
	CTL (-Dox)	L(mm)	W(mm)	Tumor Volume					DOX	L(mm)	W(mm)	Tumor Volume
2016-05-29	7869	4.7	4.1	39.5035				2016-05-26	7862	3.4	3.1	16.337
	7890	5.2	4.6	55.016					7871	1.9	1.7	2.7455
	7870	3.3	3.3	17.9685					7859	2.2	1.4	2.156
	7853	2.7	1.7	3.9015					7889	1.6	1.5	1.8
	7852	2.6	2.5	8.125					7876	3	1.9	5.415
	7864	4.6	4.4	44.528					7888	1.6	1.3	1.352
	7880	3.7	3.6	23.976					7872	2.1	1.7	3.0345
	7861	3.6	3.2	18.432					7858	1.4	1.1	0.847
	7875	4.9	4.5	49.6125					7873	1.5	1.3	1.2675
	7857	4.4	2.8	17.248					7856	1.7	1.5	1.9125
	7860	2.6	2.2	6.292					7851	1.5	1.4	1.47
	7855	3.5	3.2	17.92					7854	3.4	3.2	17.408
	7865	3.5	2.4	10.08					7863	1.8	1.6	2.304
	7868	3.2	3	14.4					7867	1.3	1.2	0.936
	7874	3.6	2.2	8.712					7866	1.4	1.3	1.183
	ave			22.381					ave			4.0112		P=	0.000810545
	SD			16.6467					SD			5.3459
D22
	CTL (-Dox)	L(mm)	W(mm)	Tumor Volume					DOX	L(mm)	W(mm)	Tumor Volume
2016-05-31	7869	5.5	5.2	74.36				2016-05-31	7862	4.6	2.8	18.032
	7890	6.6	4.3	61.017					7871	1.2	1.1	0.726
	7870	4.9	3.6	31.752					7859	3	2.5	9.375
	7853	4.5	3.2	23.04					7889	2.8	2.1	6.174
	7852	3	2.4	8.64					7876	2.2	1.9	3.971
	7864	6.5	4.5	65.8125					7888	2	1.6	2.56
	7880	5.5	4.7	60.7475					7872	2.6	2.3	6.877
	7861	4.3	3.5	26.3375					7858	1.6	1.6	2.048
	7875	9.5	4.5	96.1875					7873	2.4	1.7	3.468
	7857	4.8	3.6	31.104					7856	1.7	1.2	1.224
	7860	2.8	2.4	8.064					7851	3	1.8	4.86
	7855	3.8	3.3	20.691					7854	3.9	3.5	23.8875
	7865	3.5	3	15.75					7863	2.5	2.2	6.05
	7868	3.7	3.5	22.6625					7867	3.1	1.7	4.4795
	7874	3.6	2.2	8.712					7866	2.9	2	5.8
	ave			36.9918					ave			6.63547		P=	0.000782898
	SD			27.5235					SD			6.34217
D24
	CTL (-Dox)	L(mm)	W(mm)	Tumor Volume					DOX	L(mm)	W(mm)	Tumor Volume
2016-06-02	7869	7.7	6.7	172.827				2016-06-02	7862	4.9	3.5	30.0125
	7890	8.6	6.1	160.003					7871	2.5	2.4	7.2
	7870	5.2	4.5	52.65					7859	4.4	2.5	13.75
	7853	4.6	3.7	31.487					7889	2.3	2.2	5.566
	7852	4.5	3.1	21.6225					7876	4.6	3.3	25.047
	7864	7.6	5.6	119.168					7888	2.4	1.6	3.072
	7880	8	6.5	169					7872	3.1	2.6	10.478
	7861	5.6	4.7	61.852					7858	2.4	1.5	2.7
	7875	8.3	7.3	221.154					7873	2.6	2.2	6.292
	7857	5.2	4.6	55.016					7856	1.9	1.8	3.078
	7860	5.1	4.6	53.958					7851	2.6	2.4	7.488
	7855	5.6	2.7	20.412					7854	4	3.6	25.92
	7865	5.6	3.7	38.332					7863	3	2.6	10.14
	7868	4.6	3.1	22.103					7867	1.7	1.6	2.176
	7874	4.6	2.5	14.375					7866	3.2	2	6.4
	ave			80.9306					ave			10.6213		P=	0.00137161
	SD			68.3847					SD			9.10186
D26
	CTL (-Dox)	L(mm)	W(mm)	Tumor Volume					DOX	L(mm)	W(mm)	Tumor Volume
2016-06-04	7869	8	6.3	158.76				2016-06-04	7862	5	3.4	28.9
	7890	9.2	6.1	171.166					7871	2	1.7	2.89
	7870	6.3	4.6	66.654					7859	3.6	3.5	22.05
	7853	5.6	4.6	59.248					7889	2	1.2	1.44
	7852	5.1	3.3	27.7695					7876	3.4	3	15.3
	7864	7.6	5.7	123.462					7888	2	1.5	2.25
	7880	7.5	5.3	105.337					7872	2.8	2.4	8.064
	7861	6.2	4.7	68.479					7858	2.4	1.5	2.7
	7875	9.9	7.6	285.912					7873	2.6	1.8	4.212
	7857	5.8	5.3	81.461					7856	2	2	4
	7860	4.7	3.7	32.1715					7851	2.7	2.1	5.9535
	7855	5.6	3.1	26.908					7854	5	3.5	30.625
	7865	5.6	3.5	34.3					7863	4.1	2.7	14.9445
	7868	3.8	3.3	20.691					7867	3.2	2.1	7.056
	7874	4.7	3.2	24.064					7866	3.1	2.1	6.8355
	ave			85.7589	94.7589				ave			10.4814	11.0814	P=	0.00146049
	SD			73.805					SD			9.71872
D28
	CTL (-Dox)	L(mm)	W(mm)	Tumor Volume					DOX	L(mm)	W(mm)	Tumor Volume
2016-06-06	7869	10.5	6.8	242.76				2016-06-06	7862	4.3	4.2	37.926
	7890	9.8	6.9	233.289					7871	3.4	3.3	18.513
	7870	6.6	6.5	139.425					7859	5	3.3	27.225
	7853	5	4.6	52.9					7889	3.1	2.5	9.6875
	7852	6.6	4.3	61.017					7876	5.2	4.5	52.65
	7864	9.6	7.2	248.832					7888	2.2	2.1	4.851
	7880	9.4	7.1	236.927					7872	3.6	2.4	10.368
	7861	6.5	6	117					7858	3	2.5	9.375
	7875	11	7.9	343.255					7873	3.2	2.3	8.464
	7857	7.9	6.9	188.06					7856	2.4	2.1	5.292
	7860	4.6	3.8	33.212					7851	3.6	3.2	18.432
	7855	4.5	4	36					7854	4.8	3.6	31.104
	7865	5.2	3.6	33.696					7863	3.6	3.4	20.808
	7868	5.5	3.8	39.71					7867	2.9	2.5	9.0625
	7874	4.7	3.7	32.1715					7866	2.2	1.7	3.179
	ave			135.884	90.4963				ave			17.7958	11.0814	P=	0.000640288
	SD			104.686					SD			14.1138
D30
	CTL (-Dox)	L(mm)	W(mm)	Tumor Volume					DOX	L(mm)	W(mm)	Tumor Volume
2016-06-08	7869	10.2	7.3	271.779				2016-06-08	7862	4.8	4.6	50.784
	7890	10.3	10	515					7871	2.8	2.6	9.464
	7870	7.2	6.4	147.456					7859	5	4	40
	7853	5.5	4	44					7889	2.7	2.6	9.126
	7852	6.5	4.6	68.77					7876	4.6	4.4	44.528
	7864	8.5	7.6	245.48					7888	2.8	2.7	10.206
	7880	9.5	7.3	253.127					7872	3.5	2.6	11.83
	7861	8.9	5.5	134.613					7858	3	2.6	10.14
	7875	10.6	7.9	330.773					7873	3.5	2.9	14.7175
	7857	8	6.2	153.76					7856	2.7	2.5	8.4375
	7860	4.7	4	37.6					7851	7	4.6	74.06
	7855	8	4.7	88.36					7854	5.6	5.5	84.7
	7865	6.5	5.3	91.2925					7863	4.4	3.5	26.95
	7868	6.5	4.3	60.0925					7867	3.2	3.1	15.376
	7874	6.3	4.5	63.7875					7866	2.2	1.7	3.179
	ave			167.059					ave			27.5665		P=	0.0012191
	SD			133.526					SD			25.6382
D32
	CTL (-Dox)	L(mm)	W(mm)	Tumor Volume					DOX	L(mm)	W(mm)	Tumor Volume
2016-06-10	7869	12.9	10.6	724.722				2016-06-10	7862	5	4.5	50.625
	7890	11	8	352					7871	3.8	3.5	23.275
	7870	7.7	6.3	152.806					7859	6.2	4.1	52.111
	7853	6.2	5.7	100.719					7889	2.7	2.5	8.4375
	7852	7.6	5.7	123.462					7876	0.1	0.1	0.0005
	7864	11.2	8.3	385.784					7888	2.6	2.2	6.292
	7880	9.8	8.2	329.476					7872	3.6	3.1	17.298
	7861	8.6	6.4	176.128					7858	3.3	2.6	11.154
	7875	11.7	9.6	539.136					7873	3.6	3.1	17.298
	7857	9.2	8.7	348.174					7856	3.6	3	16.2
	7860	5.6	5.3	78.652					7851	6.9	6.2	132.618
	7855	8.4	6.3	166.698					7854	5	5	62.5
	7865	7.6	5.6	119.168					7863	5	4.2	44.1
	7868	6.8	5	85					7867	3.3	3.2	16.896
	7874	8.6	7	210.7					7866	2.1	1.6	2.688
	ave			259.508					ave			30.7662		P=	0.000306209
	SD			186.66					SD			34.2774
D35
	CTL (-Dox)	L(mm)	W(mm)	Tumor Volume					DOX	L(mm)	W(mm)	Tumor Volume
2016-06-13	7869	11.6	10	580				2016-06-13	7862	5	4.5	50.625
	7890	12.3	10.5	678.038					7871	3.9	3.7	26.6955
	7870	9.6	8.6	355.008					7859	6.6	4.2	58.212
	7853	7.3	6.1	135.816					7889	2.9	2.6	9.802
	7852	8.5	6.5	179.562					7876	5.7	4.7	62.9565
	7864	11	9.4	485.98					7888	4.4	3.4	25.432
	7880	10.5	8.3	361.673					7872	4.7	4	37.6
	7861	10.3	7.3	274.443					7858	3.6	3.6	23.328
	7875	12.4	11.2	777.728					7873	6.2	5.3	87.079
	7857	10.6	8.5	382.925					7856	3.7	3.6	23.976
	7860	7.2	4.7	79.524					7851	5.3	4.3	48.9985
	7855	9.8	8.5	354.025					7854	5.5	5.5	83.1875
	7865	8.2	6.6	178.596					7863	5.3	4.3	48.9985
	7868	9.5	8.5	343.188					7867	3.7	3.6	23.976
	7874	9.3	7.5	261.562					7866	2.1	1.6	2.688
	ave			361.871					ave			40.9036		P=	1.97712e-05
	SD			198.59					SD			24.9191
D37
	CTL (-Dox)	L(mm)	W(mm)	Tumor Volume					DOX	L(mm)	W(mm)	Tumor Volume
2016-06-15	7869	12.2	10.5	672.525	thin			2016-06-15	7862	5.3	4.7	58.5385
	7890	13.2	9.2	558.624					7871	4.6	4.1	38.663
	7870	10	8.4	352.8					7859	7.5	5.6	117.6
	7853	6.4	5.5	96.8					7889	3.5	3.3	19.0575
	7852	8.5	7.1	214.242					7876	7	5.5	105.875
	7864	12	9.5	541.5					7888	3.2	3.2	16.384
	7880	12.1	9.4	534.578					7872	6	5	75
	7861	9.7	8.5	350.412					7858	4.3	3.5	26.3375
	7875	14.6	11.7	999.297					7873	4.8	4.4	46.464
	7857	9.7	8.7	367.096					7856	4.4	4.2	38.808
	7860	7.6	5.8	127.832					7851	7	5.5	105.875
	7855	10.3	8.1	337.892					7854	7.2	6.8	166.464
	7865	8.6	6.9	204.723					7863	8.1	7.1	204.16
	7868	9.8	8.1	321.489					7867	5.1	4.6	53.958
	7874	9.2	7.2	238.464					7866	2.8	2.1	6.174
	ave			394.552					ave			71.9573		P=	0.000102933
	SD			235.555					SD			57.6066
D37
2016-06-15	PC3 pLVX-LRIG1-Puro 30k/inj 5/9/16 injected 5/22/16 +DOX N/S Females
	Tumor weight (g)				Tumor weight (g)
	7875	1			7851	0.34
	7890	0.99			7876	0.295
	7880	0.74			7854	0.23
	7869	0.69			7859	0.225
	7864	0.57			7863	0.21	WB
	7857	0.49			7873	0.16	WB
	7870	0.34			7862	0.15	WB
	7868	0.3			7872	0.15	WB
	7852	0.3	WB		7871	0.14	WB
	7874	0.29	WB		7856	0.12
	7861	0.26	WB		7867	0.1
	7865	0.24	WB		7858	0.1
	7855	0.22	WB		7889	0.07
	7853	0.18			7888	0.06
	7860	0.17			7866	0.04
	AVE	0.452				0.159333
	SD	0.282696				0.0862485
					P=	0.00137909

## Sheet: Figure 6e
Figure 6e
	-DOX				+DOX
	Tumor weight (g)				Tumor weight (g)
	7875	1			7851	0.34
	7890	0.99			7876	0.295
	7880	0.74			7854	0.23
	7869	0.69			7859	0.225
	7864	0.57			7863	0.21
	7857	0.49			7873	0.16
	7870	0.34			7862	0.15
	7868	0.3			7872	0.15
	7852	0.3			7871	0.14
	7874	0.29			7856	0.12
	7861	0.26			7867	0.1
	7865	0.24			7858	0.1
	7855	0.22			7889	0.07
	7853	0.18			7888	0.06
	7860	0.17			7866	0.04
	AVE	0.452			AVE	0.159333
	SD	0.282696			SD	0.0862485
					P=	0.00137909
