# Supplementary material for: LRIG1 is a pleiotropic androgen receptor-regulated feedback tumor suppressor in prostate cancer
Source: Nat Commun. 2019 Dec 2;10:5494. doi: 10.1038/s41467-019-13532-4 (PMC6889295; doi:10.1038/s41467-019-13532-4)
Supplement: Supplementary file 3 — Source Data [file 41467_2019_13532_MOESM3_ESM.zip › Main Figures/Source Data Figure 7 (FINAL).xlsx]

## Sheet: Figure 7a
Figure 7a
(note that the 'AD' lane was not used).
	Anti-AR				Anti-LRIG1					Anti-PSA
	Anti-FKBP5				Anti-GAPDH

## Sheet: Figure 7b
Figure 7b
(Note that the last two lanes were used in Figure 7b).
		Anti-AR				Anti-LRIG1				Anti-PSA				Anti-GAPDH
		Anti-FKBP5

## Sheet: Figure 7e
Figure 7e
	LNCaP bulk AR
			ABS1	ABS2	ABS3	ABS4	Neg
		IgG	1	1	1	1	1
		Exp. 1	14.3383	6.9025	21.0255	17.3874	1.3595
		Exp. 2	18.4833	6.96918	17.3085	15.6229	3.90868
		AR	16.4108	6.93584	19.167	16.5051	2.63409
		SDV	2.93098	0.0471519	2.6283	1.24769	1.80254

## Sheet: Figure 7f
Figure 7f
	LNCaP cells AR
		DHT-			DHT+
		Exp. 1	Exp. 2	Exp. 3	Exp. 1	Exp. 2	Exp. 3
	ABS1	0.1101	0.1743	0.040238	61.2536	44.1953	133.832
	ABS2	0.9784	0.1686	0.156617	12.6858	6.598	21.7337
	ABS3	0.1442	0.1442	0.0906481	31.7641	30.7641	73.8583
	ABS4	0.0547	0.1989	0.0352137	16.573	27.8175	45.5412
	Neg	0.0735	0.2362	0.11359	2.0083	3.0412	0.378705

## Sheet: Figure 7g
Figure 7g
	VCaP cells AR
		IgG		AR
		Exp. 1	Exp. 2	Exp. 1	Exp. 2
	ABS1	1	1	3.57081	2.30003
	ABS2	1	1	5.17243	3.43184
	ABS3	1	1	1.86675	2.6111
	ABS4	1	1	4.6974	4.16063
	Neg	1	1	1.72642	0.685003

## Sheet: Figure 7h
Figure 7h
	VCaP cells AR/DHT
		DHT-		DHT+
		Exp. 1	Exp. 2	Exp. 1	Exp. 2
	ABS1	3.30617	1.33107	298.104	104.665
	ABS2	4.74405	2.10733	8.42774	78.5573
	ABS3	2.39195	2.47995	20.9286	15.9311
	ABS4	2.02381	2.64162	26.6665	64.4466
	Neg	1.34081	1.05039	0.182316	5.82977

## Sheet: Figure 7j
Figure 7j
		CTL	ABS1
		0.00794474	0.011351
		0.0083393	0.0127728
		0.00698006	0.0114812
	AVE	0.0077547	0.0118683
	STDV	0.000699266	0.000786033
	AVE*1000	7.7547	11.8683
	STDV*1000	0.699266	0.786033

## Sheet: Figure 7k
Figure 7k
		CDSS+DHT6h				CDSS+DHT24h
		-DHT	+DHT	Ratio		-DHT	+DHT	Ratio
		0.0150364	0.0271273	1.80411		0.00874376	0.0212379	2.42892
		0.0149928	0.032096	2.14076		0.010477	0.0234714	2.24028
		0.013594	0.0297364	2.18746		0.00869494	0.0220441	2.53528
	AVE	0.0145411	0.0296532	2.03927		0.00930523	0.0222511	2.39125
	STDEV	0.000820441	0.0024854			0.00101505	0.00113103

## Sheet: Figure 7l
Figure 7l
	LNCaP AI Xenograft
		ABS1	ABS2	ABS3	ABS4	Neg
	IgG	1	1	1	1	1
	AR-1	2.79748	5.69185	11.4993	43.8906	0.0248795
	AR-2	1.42774	41.7908	20.1897	29.9131	0.441584
