# Supplementary material for: LRIG1 is a pleiotropic androgen receptor-regulated feedback tumor suppressor in prostate cancer
Source: Nat Commun. 2019 Dec 2;10:5494. doi: 10.1038/s41467-019-13532-4 (PMC6889295; doi:10.1038/s41467-019-13532-4)
Supplement: Supplementary file 3 — Source Data [file 41467_2019_13532_MOESM3_ESM.zip › Main Figures/Source Data Figure 9 (FINAL).xlsx]

## Sheet: Figure 9a
Figure 9a
(Note that the last two lanes in each image were used in Figure 9a).
	Anti-LRIG1			Anti-EGFR			Anti-ERBB2			Anti-ERBB3			Anti-pEGFR			Anti-pERBB2			Anti-pERBB3
	Anti-pAKT			Anti-c-MYC
							Anti-GAPDH

## Sheet: Figure 9c
Figure 9c
	EGFR		ERBB2		ERBB3		pAKT		GAPDH

## Sheet: Figure 9d
Figure 9d
	Anti-EGFR
							Anti-pAKT		Anti-GAPDH
			Anti-ERBB2		Anti-ERBB3

## Sheet: Figure 9f
Figure 9f
	Anti-LRIG1				Anti-EGFR			Anti-ERBB2
	Anti-ERBB3				Anti-GAPDH

## Sheet: Figure 9h
Figure 9h
	ERBB2
	GAPDH

## Sheet: Figure 9i
Figure 9i
	042116 Neu&LRIG1 in PC3 DOX
	-DX	+DX
	133	103
	152	108
	146	69

## Sheet: Figure 9j
Figure 9j
	PC3 Neu/LRIG1 sc inj (4/7-4/9, 15k/inj in N/S mice)
		CTL (-Dox)	L(mm)	W(mm)	Tumor Volume					DOX	L(mm)	W(mm)	Tumor Volume
D14	2016-04-23	#7950	3	2.7	10.935				2016-04-23	#7995	2.3	2	4.6
		#7926	1.6	1.6	2.048					#7942	0.8	0.7	0.196
		#7985	3	2.2	7.26					#7844	0.1	0.1	0.0005
		#7967	2.1	2	4.2					#7946	1.4	1.3	1.183
		#7843	1.2	1.2	0.864					#7947	0.5	0.4	0.04
		#7993	0.8	0.8	0.256					#7927	2.4	2.2	5.808
		#7983	3	2.8	11.76					#7966	0.6	0.6	0.108
		#7987	0.4	0.4	0.032					#7845	1.7	1.6	2.176
		#7991	3.1	2.6	10.478					#7949	0.5	0.4	0.04
		#7984	1.8	1.6	2.304					#7982	0.7	0.6	0.126
		#7986	2.3	1.7	3.3235					#7847	0.5	0.4	0.04
		#7981	1.7	1.7	2.4565					#7971	1.2	1.2	0.864
		#7977	2.2	2.2	5.324					#7976	3.3	2.6	11.154
		#7989	1.9	1.6	2.432					#7994	3	2.8	11.76
		#7944	0.6	0.5	0.075					#7945	2.2	2	4.4
		#7968	1.6	1.5	1.8					#7969	1.8	1.6	2.304		P=	0.355454
		ave			4.09675					ave			2.79997
		SD			3.95285					SD			3.86251
		CTL (-Dox)	L(mm)	W(mm)	Tumor Volume					DOX	L(mm)	W(mm)	Tumor Volume
D16	2016-04-25	#7950	2.8	2.6	9.464				2016-04-25	#7995	4	3.5	24.5
		#7926	1.8	1.4	1.764					#7942	1.7	1.6	2.176
		#7985	3.5	2.6	11.83					#7844	0.1	0.1	0.0005
		#7967	2.2	1.6	2.816					#7946	1.4	1.3	1.183
		#7843	3.1	1.6	3.968					#7947	1.3	1.2	0.936
		#7993	2.1	2	4.2					#7927	3.2	1.9	5.776
		#7983	4.2	4.2	37.044					#7966	2	1.3	1.69
		#7987	3.1	2	6.2					#7845	1.9	1.5	2.1375
		#7991	4.5	4.2	39.69					#7949	0.6	0.6	0.108
		#7984	2.6	2.3	6.877					#7982	0.5	0.5	0.0625
		#7986	3.3	3.2	16.896					#7847	0.4	0.3	0.018
		#7981	2.3	2.2	5.566					#7971	0.7	0.6	0.126
		#7977	3.1	2.6	10.478					#7976	3.1	3	13.95
		#7989	2.8	2.5	8.75					#7994	2.5	1.8	4.05
		#7944	2.5	2.2	6.05					#7945	2.5	2.3	6.6125
		#7968	3	3	13.5					#7969	2.5	2.1	5.5125		P=	0.0345647
		ave			11.5683					ave			4.30241
		SD			11.2181					SD			6.51678
		CTL (-Dox)	L(mm)	W(mm)	Tumor Volume					DOX	L(mm)	W(mm)	Tumor Volume
D18	2016-04-27	#7950	3.2	2.8	12.544				2016-04-27	#7995	4.6	4	36.8
		#7926	1.7	1.6	2.176					#7942	2.7	2.3	7.1415
		#7985	3.3	2.8	12.936					#7844	0.1	0.1	0.0005
		#7967	3.6	2.8	14.112					#7946	1.3	1.3	1.0985
		#7843	1.5	1.5	1.6875					#7947	2.1	1.7	3.0345
		#7993	1.6	1.5	1.8					#7927	4	3.6	25.92
		#7983	5.3	5	66.25					#7966	2.4	2.3	6.348
		#7987	3	2.2	7.26					#7845	2.4	2.2	5.808
		#7991	6	5.4	87.48					#7949	1.9	1.8	3.078
		#7984	3.5	3.1	16.8175					#7982	2	1.3	1.69
		#7986	3.3	3.3	17.9685					#7847	0.9	0.8	0.288
		#7981	3	2.7	10.935					#7971	2	1.9	3.61		P=	0.0733064
		#7977	7	4.5	70.875					#7976	3	2	6
		#7989	3.6	3.2	18.432					#7994	2.9	2.7	10.5705
		#7944	2.1	1.8	3.402					#7945	3.8	3.5	23.275
		#7968	3.6	2.8	14.112					#7969	2.5	2	5
		ave			22.4242					ave			8.72891
		SD			26.9353					SD			10.5904
		CTL (-Dox)	L(mm)	W(mm)	Tumor Volume					DOX	L(mm)	W(mm)	Tumor Volume					CTL (-Dox)	L(mm)	W(mm)					L(mm)	W(mm)	Tumor Volume
D25	2016-04-29	#7950	3.4	3.3	18.513				2016-04-29	#7995	6.5	5.3	91.2925					#7950	3.4	3.3	Tumor Volume			DOX	3.7	3.1	17.7785
		#7926	2.7	2.3	7.1415					#7942	3.7	3.1	17.7785					#7926	2.7	2.3	18.513		2016-04-29	#7942	0.1	0.1	0.0005
		#7985	4.6	3.6	29.808					#7844	0.1	0.1	0.0005					#7985	4.6	3.6	7.1415			#7844	2.9	2.9	12.1945
		#7967	3.6	2.8	14.112					#7946	2.9	2.9	12.1945					#7967	3.6	2.8	29.808			#7946	2	1.7	2.89
		#7843	1.8	1.5	2.025					#7947	2	1.7	2.89					#7843	1.8	1.5	14.112			#7947	3.7	3.2	18.944
		#7993	1.7	1.4	1.666					#7927	3.7	3.2	18.944					#7993	1.7	1.4	2.025			#7927	2.1	1.9	3.7905
		#7983	5.5	5.3	77.2475					#7966	2.1	1.9	3.7905					#7983	5.5	5.3	1.666			#7966	3.4	4.6	35.972
		#7987	4.2	3.5	25.725					#7845	3.4	4.6	35.972					#7987	4.2	3.5	77.2475			#7845	1.9	1.8	3.078
		#7991	5.6	5.4	81.648					#7949	1.9	1.8	3.078					#7984	3.6	3.4	25.725			#7949	2.3	2.1	5.0715
		#7984	3.6	3.4	20.808					#7982	2.3	2.1	5.0715					#7986	3.5	3.5	20.808			#7982	1.4	1.4	1.372
		#7986	3.5	3.5	21.4375					#7847	1.4	1.4	1.372					#7981	3	2.8	21.4375			#7847	1.3	1.2	0.936
		#7981	3	2.8	11.76					#7971	1.3	1.2	0.936					#7977	6.2	5.6	11.76			#7971	4.1	3.9	31.1805
		#7977	6.2	5.6	97.216					#7976	4.1	3.9	31.1805					#7989	3.6	3.5	97.216			#7976	3.4	3.2	17.408
		#7989	3.6	3.5	22.05					#7994	3.4	3.2	17.408					#7944	3.3	3.1	22.05			#7994	3.9	3.5	23.8875
		#7944	3.3	3.1	15.8565					#7945	3.9	3.5	23.8875					#7968	3.8	3.4	15.8565			#7945	2.7	2.5	8.4375		P=
		#7968	3.8	3.4	21.964					#7969	2.7	2.5	8.4375					ave			21.964			#7969			12.1961		0.083353
		ave			29.3111					ave			17.1396					SD			25.822			ave			11.5394
		SD			29.1424					SD			22.7001								26.481			SD
												P	0.198081
		CTL (-Dox)	L(mm)	W(mm)	Tumor Volume					DOX	L(mm)	W(mm)	Tumor Volume
D25	2016-05-02	#7950	5.2	4.3	48.074				2016-05-02	#7995	6.9	6.8	159.528					#7950	5.2	4.3	48.074		19.62		2016-05-02	#7942	4.7	4.4	45.496
		#7926	2.6	2.4	7.488					#7942	4.7	4.4	45.496					#7926	2.6	2.4	7.488		20.8			#7844	0.1	0.1	0.0005
		#7985	4.7	4.3	43.4515					#7844	0.1	0.1	0.0005					#7985	4.7	4.3	43.4515		19.32			#7946	2.6	2.5	8.125
		#7967	3.8	3.6	24.624					#7946	2.6	2.5	8.125					#7967	3.8	3.6	24.624		21.71			#7947	3.4	2.6	11.492
		#7843	2.9	2.2	7.018					#7947	3.4	2.6	11.492					#7843	2.9	2.2	7.018		17.9			#7927	5	4.4	48.4
		#7993	2.6	2.5	8.125					#7927	5	4.4	48.4					#7993	2.6	2.5	8.125		21.3			#7966	2.5	2.4	7.2
		#7983	8.6	8	275.2					#7966	2.5	2.4	7.2					#7983	8.6	8	275.2		19.89			#7845	4.7	4.5	47.5875
		#7987	5.5	3.6	35.64					#7845	4.7	4.5	47.5875					#7987	5.5	3.6	35.64		19.96			#7949	2.1	2	4.2
		#7991	6.4	6.3	127.008					#7949	2.1	2	4.2					#7984	5.4	5.2	73.008		19.52			#7982	3.2	2.9	13.456
		#7984	5.4	5.2	73.008					#7982	3.2	2.9	13.456					#7986	4.5	4.5	45.5625		18.5			#7847	2.1	1.9	3.7905
		#7986	4.5	4.5	45.5625					#7847	2.1	1.9	3.7905					#7981	4.5	4.4	43.56		19.57			#7971	2.2	1.9	3.971
		#7981	4.5	4.4	43.56					#7971	2.2	1.9	3.971					#7977	7.3	5.6	114.464		19.23			#7976	4.5	4	36
		#7977	7.3	5.6	114.464					#7976	4.5	4	36					#7989	5.6	4.1	47.068		17.74			#7994	4.5	4.3	41.6025
		#7989	5.6	4.1	47.068					#7994	4.5	4.3	41.6025					#7944	3.8	3.6	24.624		18.8			#7945	5.5	3.7	37.6475
		#7944	3.8	3.6	24.624					#7945	5.5	3.7	37.6475					#7968	5.4	5.3	75.843		21.42			#7969	2.7	2.4	7.776
		#7968	5.4	5.3	75.843					#7969	2.7	2.4	7.776					ave			58.25		20.44			ave			21.1163
		ave			62.5474					ave			29.767					SD			66.5827					SD			18.845
		SD			66.5822					SD			39.1001
													0.102278															P=	0.0538912
		CTL (-Dox)	L(mm)	W(mm)	Tumor Volume					DOX	L(mm)	W(mm)	Tumor Volume
D27	2016-05-04	#7950	6.3	5.6	98.784				2016-05-04	#7995	9.5	7.5	267.188		#7950	6.3	5.6	98.784		#7942	4.7	4.4	45.496
		#7926	4.2	3.6	27.216					#7942	4.7	4.4	45.496		#7926	4.2	3.6	27.216		#7844	0.1	0.1	0.0005
		#7985	5.6	4.7	61.852					#7844	0.1	0.1	0.0005		#7985	5.6	4.7	61.852		#7946	3.5	3.2	17.92
		#7967	4.4	3.6	28.512					#7946	3.5	3.2	17.92		#7967	4.4	3.6	28.512		#7947	3.4	2.6	11.492
		#7843	2.2	1.9	3.971					#7947	3.4	2.6	11.492		#7843	2.2	1.9	3.971		#7927	6.2	5.2	83.824
		#7993	3	2.7	10.935					#7927	6.2	5.2	83.824		#7993	3	2.7	10.935		#7966	3.3	3.2	16.896
		#7983	9	7.3	239.805					#7966	3.3	3.2	16.896		#7983	9	7.3	239.805		#7845	6.3	4.3	58.2435
		#7987	9	5.1	117.045					#7845	6.3	4.3	58.2435		#7987	9	5.1	117.045		#7949	1.9	1.8	3.078
		#7991	9.2	8.1	301.806					#7949	1.9	1.8	3.078		#7984	6.2	5.3	87.079		#7982	5.8	4.5	58.725
		#7984	6.2	5.3	87.079					#7982	5.8	4.5	58.725		#7986	5.8	4.8	66.816		#7847	1.3	1.3	1.0985
		#7986	5.8	4.8	66.816					#7847	1.3	1.3	1.0985		#7981	5.7	4.3	52.6965		#7971	1.8	1.8	2.916
		#7981	5.7	4.3	52.6965					#7971	1.8	1.8	2.916		#7977	8.7	6.7	195.272		#7976	5.3	4.5	53.6625
		#7977	8.7	6.7	195.272					#7976	5.3	4.5	53.6625		#7989	5.4	4.5	54.675		#7994	6	3.3	32.67
		#7989	5.4	4.5	54.675					#7994	6	3.3	32.67		#7944	4.4	4.3	40.678		#7945	5.4	5.2	73.008
		#7944	4.4	4.3	40.678					#7945	5.4	5.2	73.008		#7968	6.6	5.6	103.488		#7969	4.2	3.7	28.749
		#7968	6.6	5.6	103.488					#7969	4.2	3.7	28.749					79.2549					32.5186
		ave			93.1644					ave			47.1854					65.7743					27.9501
		SD			84.4595					SD			64.5831
												P=	0.0946484
																						P=	0.0203399
		CTL (-Dox)	L(mm)	W(mm)	Tumor Volume					DOX	L(mm)	W(mm)	Tumor Volume
D29	2016-05-06	#7950	8	6.6	174.24				2016-05-06	#7995	8.3	5.2	112.216
		#7926	3.9	3.5	23.8875					#7942	6.2	5	77.5
		#7985	6	5.9	104.43					#7844	0.1	0.1	0.0005
		#7967	4.8	3.8	34.656					#7946	4.6	3.8	33.212
		#7843	3.3	3.2	16.896					#7947	3.3	2.6	11.154
		#7993	3.4	2.7	12.393					#7927	7.1	5.2	95.992
		#7983	9.8	8.7	370.881					#7966	3.5	3.2	17.92
		#7987	9.7	6.2	186.434					#7845	6	4.6	63.48
		#7991	9.3	7.7	275.699					#7949	2.1	1.9	3.7905
		#7984	6.6	6.5	139.425					#7982	5.2	4.5	52.65
		#7986	6.4	5.4	93.312					#7847	1.8	1.6	2.304
		#7981	6.5	5.4	94.77					#7971	2.1	1.8	3.402
		#7977	8.6	7.5	241.875					#7976	6.7	5.5	101.338
		#7989	5.3	4.6	56.074					#7994	6.2	6.1	115.351
		#7944	6	5.3	84.27					#7945	6.8	5.4	99.144
		#7968	6.3	5.9	109.652					#7969	4.3	3.4	24.854
		ave			126.181					ave			50.8942
		SD			101.637					SD			43.7977
												P=	0.0130133
		CTL (-Dox)	L(mm)	W(mm)	Tumor Volume	body weights				DOX	L(mm)	W(mm)	Tumor Volume
D32	2016-05-09	#7950	7.4	7.4	202.612	20.26			2016-05-09	#7942	8	6.2	153.76
		#7926	5.9	4	47.2	21.25				#7844	0.1	0.1	0.0005
		#7985	7.5	7.2	194.4	20				#7946	4.8	4.5	48.6
		#7967	5.7	5.2	77.064	20.03				#7947	4.1	2.9	17.2405
		#7843	3	2.5	9.375	18.18				#7927	7.1	5.2	95.992
		#7993	5.1	4.2	44.982	21.4				#7966	4.6	4.3	42.527
		#7987	11.2	8.5	404.6	17.21				#7845	6	4.6	63.48
		#7991	9.5	7.6	274.36	18.9				#7949	4.2	3.3	22.869
		#7984	6.6	5.6	103.488	19.06				#7982	6.3	6.2	121.086
		#7986	6.7	6.6	145.926	15.62				#7847	6.3	4.3	58.2435
		#7981	6.6	6.5	139.425	18.93				#7971	3.7	3	16.65
		#7977	10.9	8.8	422.048	18.16				#7976	7.5	7	183.75
		#7989	6.2	5.2	83.824	15.02				#7994	8.4	7.1	211.722
		#7944	6.3	5.9	109.652	18.45				#7945	9.2	5.3	129.214
		#7968	8	6.6	174.24	20.74				#7969	5.8	5	72.5
		ave			162.213	20				ave			82.509
		SD			123.166					SD			64.7165
												P=	0.0375613
